# Supplementary material for: Comparing Handcrafted Radiomics Versus Latent Deep Learning Features of Admission Head CT for Hemorrhagic Stroke Outcome Prediction
Source: BioTech (Basel). 2025 Nov 2;14(4):87. doi: 10.3390/biotech14040087 (PMC12641684; doi:10.3390/biotech14040087)
Supplement: Supplementary file 1 [file biotech-14-00087-s001.zip]

Archive with 5 entries (5 files):
- Supplementary Table 1.pdf
- Supplementary Table 2.xlsx
- Supplementary Table 3.xlsx
- Supplementary Table 4.xlsx
- Supplementary Table 5.xlsx
