# Supplementary material for: Comparing Handcrafted Radiomics Versus Latent Deep Learning Features of Admission Head CT for Hemorrhagic Stroke Outcome Prediction
Source: BioTech (Basel). 2025 Nov 2;14(4):87. doi: 10.3390/biotech14040087 (PMC12641684; doi:10.3390/biotech14040087)
Supplement: Supplementary file 1 [file biotech-14-00087-s001.zip › Supplementary Table 2.xlsx]

## Sheet: 3-month outcome
Radiomics
Model	Validation AUC	Validation Sensitivity	Validation Specificity	Validation PPV	Validation NPV	Validation F1	Test AUC	Test Sensitivity	Test Specificity	Test PPV	Test NPV	Test F1	Test Brier Score
RF	0.724 ± 0.053 [0.648-0.799]	0.835 ± 0.081 [0.711-0.943]	0.524 ± 0.161 [0.349-0.775]	0.519 ± 0.080 [0.437-0.651]	0.853 ± 0.043 [0.810-0.926]	0.631 ± 0.034 [0.581-0.678]	0.720 [0.679-0.756]	0.752 [0.704-0.795]	0.569 [0.517-0.618]	0.605 [0.553-0.654]	0.722 [0.670-0.772]	0.671 [0.629-0.708]	0.2187
SVM_RBF	0.664 ± 0.028 [0.626-0.696]	0.781 ± 0.028 [0.748-0.825]	0.515 ± 0.074 [0.399-0.596]	0.483 ± 0.027 [0.444-0.515]	0.803 ± 0.007 [0.797-0.815]	0.596 ± 0.014 [0.577-0.612]	0.686 [0.646-0.725]	0.815 [0.767-0.856]	0.449 [0.394-0.502]	0.566 [0.518-0.613]	0.733 [0.668-0.787]	0.668 [0.625-0.704]	0.2246
XGBoost	0.676 ± 0.027 [0.638-0.713]	0.838 ± 0.116 [0.651-0.962]	0.444 ± 0.176 [0.234-0.705]	0.477 ± 0.058 [0.409-0.565]	0.842 ± 0.063 [0.779-0.936]	0.599 ± 0.029 [0.562-0.643]	0.713 [0.674-0.752]	0.871 [0.827-0.905]	0.379 [0.327-0.431]	0.553 [0.510-0.595]	0.769 [0.701-0.832]	0.676 [0.638-0.712]	0.2716
NaiveBayes	0.693 ± 0.061 [0.600-0.773]	0.851 ± 0.094 [0.748-0.967]	0.485 ± 0.184 [0.210-0.707]	0.502 ± 0.066 [0.413-0.599]	0.864 ± 0.050 [0.811-0.947]	0.624 ± 0.034 [0.575-0.672]	0.684 [0.645-0.726]	0.894 [0.860-0.929]	0.280 [0.232-0.328]	0.522 [0.478-0.565]	0.750 [0.669-0.824]	0.659 [0.620-0.696]	0.3918
ExtraTrees	0.723 ± 0.052 [0.648-0.797]	0.835 ± 0.061 [0.729-0.873]	0.518 ± 0.134 [0.396-0.747]	0.511 ± 0.068 [0.453-0.629]	0.848 ± 0.018 [0.825-0.864]	0.628 ± 0.028 [0.594-0.673]	0.724 [0.685-0.762]	0.745 [0.699-0.790]	0.577 [0.524-0.627]	0.608 [0.561-0.660]	0.720 [0.668-0.770]	0.670 [0.629-0.708]	0.2165
ElasticNet_LogReg	0.672 ± 0.026 [0.634-0.699]	0.753 ± 0.048 [0.673-0.794]	0.567 ± 0.085 [0.510-0.716]	0.505 ± 0.043 [0.480-0.581]	0.801 ± 0.014 [0.778-0.814]	0.602 ± 0.015 [0.582-0.624]	0.639 [0.597-0.680]	0.914 [0.883-0.945]	0.254 [0.209-0.301]	0.519 [0.475-0.557]	0.770 [0.694-0.848]	0.662 [0.625-0.695]	0.2421
Radiomics shape only
Model	Validation AUC	Validation Sensitivity	Validation Specificity	Validation PPV	Validation NPV	Validation F1	Test AUC	Test Sensitivity	Test Specificity	Test PPV	Test NPV	Test F1	Test Brier Score
RF	0.662 ± 0.017 [0.644-0.687]	0.823 ± 0.060 [0.737-0.889]	0.458 ± 0.101 [0.349-0.615]	0.470 ± 0.032 [0.439-0.524]	0.822 ± 0.024 [0.797-0.856]	0.596 ± 0.011 [0.582-0.612]	0.676 [0.632-0.717]	0.884 [0.846-0.918]	0.300 [0.252-0.351]	0.527 [0.487-0.573]	0.746 [0.669-0.815]	0.660 [0.625-0.697]	0.2343
SVM_RBF	0.687 ± 0.056 [0.612-0.759]	0.759 ± 0.059 [0.700-0.851]	0.580 ± 0.144 [0.395-0.741]	0.523 ± 0.068 [0.446-0.612]	0.807 ± 0.015 [0.785-0.826]	0.614 ± 0.031 [0.574-0.658]	0.684 [0.639-0.722]	0.881 [0.845-0.914]	0.303 [0.257-0.356]	0.527 [0.484-0.574]	0.743 [0.667-0.808]	0.659 [0.621-0.696]	0.2283
XGBoost	0.652 ± 0.022 [0.620-0.684]	0.864 ± 0.090 [0.714-0.951]	0.351 ± 0.166 [0.179-0.625]	0.443 ± 0.049 [0.396-0.526]	0.830 ± 0.036 [0.793-0.890]	0.579 ± 0.017 [0.556-0.604]	0.636 [0.594-0.674]	0.911 [0.880-0.940]	0.236 [0.190-0.280]	0.512 [0.468-0.554]	0.750 [0.663-0.826]	0.656 [0.616-0.694]	0.3357
NaiveBayes	0.684 ± 0.053 [0.599-0.745]	0.860 ± 0.118 [0.667-0.966]	0.453 ± 0.181 [0.235-0.738]	0.490 ± 0.065 [0.423-0.599]	0.873 ± 0.054 [0.796-0.922]	0.614 ± 0.016 [0.587-0.630]	0.683 [0.640-0.723]	0.914 [0.881-0.944]	0.242 [0.195-0.290]	0.515 [0.474-0.557]	0.761 [0.676-0.841]	0.659 [0.623-0.694]	0.3313
ExtraTrees	0.649 ± 0.026 [0.620-0.682]	0.902 ± 0.078 [0.776-0.994]	0.311 ± 0.155 [0.104-0.536]	0.435 ± 0.037 [0.392-0.491]	0.877 ± 0.066 [0.808-0.987]	0.583 ± 0.017 [0.562-0.603]	0.675 [0.635-0.713]	0.884 [0.847-0.919]	0.289 [0.243-0.336]	0.523 [0.478-0.563]	0.739 [0.667-0.814]	0.657 [0.617-0.693]	0.234
ElasticNet_LogReg	0.704 ± 0.055 [0.626-0.783]	0.822 ± 0.079 [0.732-0.920]	0.531 ± 0.155 [0.305-0.732]	0.515 ± 0.065 [0.435-0.616]	0.846 ± 0.031 [0.802-0.886]	0.627 ± 0.032 [0.589-0.676]	0.690 [0.651-0.730]	0.921 [0.889-0.949]	0.242 [0.196-0.288]	0.517 [0.475-0.561]	0.776 [0.698-0.851]	0.662 [0.625-0.699]	0.2252
Deep features
Model	Validation AUC	Validation Sensitivity	Validation Specificity	Validation PPV	Validation NPV	Validation F1	Test AUC	Test Sensitivity	Test Specificity	Test PPV	Test NPV	Test F1	Test Brier Score
RF	0.760 ± 0.020 [0.729-0.781]	0.760 ± 0.062 [0.692-0.862]	0.667 ± 0.048 [0.590-0.724]	0.569 ± 0.023 [0.543-0.603]	0.831 ± 0.033 [0.789-0.883]	0.649 ± 0.022 [0.611-0.670]	0.742 [0.704-0.781]	0.808 [0.762-0.853]	0.545 [0.491-0.597]	0.610 [0.562-0.660]	0.763 [0.710-0.814]	0.695 [0.655-0.731]	0.211
SVM_RBF	0.480 ± 0.049 [0.429-0.556]	0.975 ± 0.036 [0.913-1.000]	0.060 ± 0.062 [0.011-0.168]	0.374 ± 0.007 [0.367-0.386]	0.881 ± 0.100 [0.772-1.000]	0.540 ± 0.003 [0.536-0.544]	0.633 [0.591-0.675]	0.821 [0.774-0.864]	0.385 [0.336-0.439]	0.540 [0.497-0.586]	0.710 [0.645-0.775]	0.652 [0.612-0.690]	0.2589
XGBoost	0.744 ± 0.030 [0.699-0.783]	0.737 ± 0.071 [0.640-0.823]	0.631 ± 0.155 [0.456-0.824]	0.557 ± 0.091 [0.461-0.675]	0.808 ± 0.011 [0.794-0.824]	0.624 ± 0.032 [0.585-0.666]	0.726 [0.686-0.762]	0.887 [0.852-0.922]	0.379 [0.324-0.430]	0.557 [0.514-0.603]	0.793 [0.728-0.851]	0.685 [0.649-0.721]	0.2571
NaiveBayes	0.699 ± 0.015 [0.683-0.723]	0.747 ± 0.053 [0.659-0.794]	0.625 ± 0.092 [0.528-0.750]	0.541 ± 0.047 [0.491-0.602]	0.813 ± 0.011 [0.793-0.821]	0.624 ± 0.016 [0.606-0.650]	0.666 [0.623-0.706]	0.854 [0.816-0.890]	0.332 [0.282-0.382]	0.530 [0.484-0.572]	0.722 [0.650-0.790]	0.654 [0.613-0.691]	0.3561
ExtraTrees	0.750 ± 0.016 [0.731-0.774]	0.791 ± 0.088 [0.673-0.902]	0.607 ± 0.081 [0.505-0.715]	0.540 ± 0.026 [0.510-0.575]	0.842 ± 0.043 [0.793-0.900]	0.638 ± 0.015 [0.618-0.658]	0.746 [0.708-0.783]	0.778 [0.732-0.827]	0.598 [0.546-0.649]	0.630 [0.582-0.676]	0.754 [0.705-0.804]	0.696 [0.654-0.736]	0.211
ElasticNet_LogReg	0.583 ± 0.021 [0.551-0.609]	0.924 ± 0.059 [0.832-0.983]	0.207 ± 0.124 [0.085-0.410]	0.404 ± 0.026 [0.382-0.448]	0.844 ± 0.044 [0.801-0.899]	0.560 ± 0.013 [0.546-0.582]	0.667 [0.624-0.709]	0.997 [0.988-1.000]	0.029 [0.013-0.048]	0.475 [0.436-0.514]	0.909 [0.700-1.000]	0.643 [0.606-0.678]	0.248
Latent features
Model	Validation AUC	Validation Sensitivity	Validation Specificity	Validation PPV	Validation NPV	Validation F1	Test AUC	Test Sensitivity	Test Specificity	Test PPV	Test NPV	Test F1	Test Brier Score
RF	0.722 ± 0.036 [0.684-0.778]	0.880 ± 0.060 [0.775-0.921]	0.442 ± 0.084 [0.305-0.539]	0.477 ± 0.027 [0.431-0.503]	0.868 ± 0.043 [0.804-0.913]	0.618 ± 0.027 [0.582-0.651]	0.678 [0.637-0.717]	0.930 [0.902-0.957]	0.190 [0.148-0.232]	0.503 [0.464-0.544]	0.756 [0.662-0.843]	0.653 [0.617-0.689]	0.2289
SVM_RBF	0.679 ± 0.048 [0.627-0.752]	0.785 ± 0.050 [0.717-0.854]	0.515 ± 0.126 [0.382-0.702]	0.491 ± 0.058 [0.426-0.583]	0.805 ± 0.024 [0.766-0.830]	0.600 ± 0.032 [0.556-0.645]	0.666 [0.626-0.710]	0.921 [0.891-0.953]	0.175 [0.136-0.219]	0.496 [0.453-0.539]	0.714 [0.621-0.813]	0.644 [0.604-0.682]	0.2303
XGBoost	0.706 ± 0.043 [0.663-0.762]	0.766 ± 0.125 [0.594-0.902]	0.575 ± 0.212 [0.309-0.825]	0.540 ± 0.102 [0.427-0.678]	0.818 ± 0.042 [0.773-0.880]	0.616 ± 0.040 [0.569-0.666]	0.641 [0.598-0.682]	0.907 [0.873-0.939]	0.233 [0.191-0.279]	0.510 [0.468-0.552]	0.741 [0.651-0.820]	0.653 [0.616-0.688]	0.3149
NaiveBayes	0.673 ± 0.040 [0.604-0.706]	0.820 ± 0.061 [0.713-0.857]	0.464 ± 0.100 [0.337-0.619]	0.472 ± 0.033 [0.426-0.519]	0.819 ± 0.028 [0.783-0.849]	0.596 ± 0.018 [0.566-0.613]	0.645 [0.601-0.685]	0.762 [0.715-0.810]	0.466 [0.415-0.520]	0.557 [0.506-0.604]	0.690 [0.628-0.748]	0.643 [0.602-0.682]	0.3704
ExtraTrees	0.721 ± 0.032 [0.681-0.770]	0.832 ± 0.083 [0.695-0.917]	0.509 ± 0.142 [0.365-0.732]	0.505 ± 0.061 [0.442-0.605]	0.847 ± 0.037 [0.807-0.892]	0.622 ± 0.026 [0.585-0.654]	0.677 [0.635-0.717]	0.791 [0.747-0.837]	0.449 [0.396-0.499]	0.558 [0.511-0.603]	0.710 [0.652-0.768]	0.655 [0.613-0.694]	0.2284
ElasticNet_LogReg	0.678 ± 0.044 [0.615-0.740]	0.823 ± 0.039 [0.778-0.871]	0.447 ± 0.057 [0.376-0.517]	0.462 ± 0.020 [0.443-0.490]	0.816 ± 0.026 [0.774-0.837]	0.591 ± 0.016 [0.567-0.613]	0.658 [0.618-0.701]	0.891 [0.853-0.924]	0.259 [0.215-0.306]	0.514 [0.472-0.556]	0.730 [0.648-0.802]	0.652 [0.613-0.688]	0.2352
Deep features + latent features
Model	Validation AUC	Validation Sensitivity	Validation Specificity	Validation PPV	Validation NPV	Validation F1	Test AUC	Test Sensitivity	Test Specificity	Test PPV	Test NPV	Test F1	Test Brier Score
RF	0.774 ± 0.029 [0.738-0.819]	0.769 ± 0.096 [0.618-0.871]	0.682 ± 0.114 [0.545-0.839]	0.596 ± 0.070 [0.517-0.688]	0.843 ± 0.038 [0.790-0.892]	0.663 ± 0.031 [0.629-0.709]	0.748 [0.707-0.785]	0.795 [0.748-0.837]	0.528 [0.468-0.584]	0.597 [0.551-0.643]	0.745 [0.688-0.798]	0.682 [0.643-0.721]	0.2068
SVM_RBF	0.622 ± 0.063 [0.542-0.712]	0.848 ± 0.103 [0.735-0.994]	0.378 ± 0.261 [0.017-0.697]	0.462 ± 0.082 [0.370-0.583]	0.650 ± 0.325 [0.078-0.826]	0.587 ± 0.044 [0.539-0.650]	0.666 [0.624-0.710]	0.818 [0.772-0.859]	0.379 [0.328-0.431]	0.537 [0.489-0.580]	0.703 [0.635-0.767]	0.648 [0.607-0.685]	0.2459
XGBoost	0.744 ± 0.051 [0.686-0.824]	0.794 ± 0.107 [0.619-0.902]	0.605 ± 0.220 [0.334-0.875]	0.577 ± 0.125 [0.434-0.740]	0.841 ± 0.030 [0.797-0.876]	0.649 ± 0.052 [0.581-0.721]	0.724 [0.685-0.765]	0.815 [0.771-0.857]	0.499 [0.445-0.550]	0.589 [0.540-0.635]	0.753 [0.697-0.809]	0.683 [0.642-0.719]	0.2667
NaiveBayes	0.723 ± 0.038 [0.659-0.760]	0.740 ± 0.055 [0.668-0.797]	0.667 ± 0.100 [0.525-0.777]	0.570 ± 0.058 [0.493-0.640]	0.818 ± 0.018 [0.792-0.842]	0.640 ± 0.029 [0.608-0.683]	0.705 [0.665-0.744]	0.798 [0.754-0.843]	0.510 [0.456-0.565]	0.589 [0.541-0.637]	0.742 [0.681-0.797]	0.678 [0.638-0.715]	0.3263
ExtraTrees	0.775 ± 0.031 [0.730-0.818]	0.756 ± 0.079 [0.670-0.868]	0.689 ± 0.129 [0.493-0.854]	0.601 ± 0.083 [0.494-0.727]	0.835 ± 0.029 [0.798-0.870]	0.661 ± 0.033 [0.621-0.699]	0.750 [0.710-0.785]	0.818 [0.772-0.859]	0.510 [0.453-0.564]	0.595 [0.549-0.645]	0.761 [0.703-0.815]	0.689 [0.649-0.726]	0.2054
ElasticNet_LogReg	0.666 ± 0.045 [0.599-0.728]	0.860 ± 0.108 [0.732-0.995]	0.373 ± 0.214 [0.055-0.582]	0.453 ± 0.051 [0.380-0.505]	0.868 ± 0.076 [0.791-0.989]	0.586 ± 0.024 [0.550-0.613]	0.687 [0.647-0.727]	0.887 [0.848-0.921]	0.315 [0.266-0.367]	0.533 [0.491-0.576]	0.761 [0.692-0.828]	0.666 [0.630-0.704]	0.2276
Deep features + laten features + radiomics
Model	Validation AUC	Validation Sensitivity	Validation Specificity	Validation PPV	Validation NPV	Validation F1	Test AUC	Test Sensitivity	Test Specificity	Test PPV	Test NPV	Test F1	Test Brier Score
RF	0.773 ± 0.037 [0.723-0.827]	0.766 ± 0.096 [0.657-0.911]	0.676 ± 0.155 [0.476-0.847]	0.600 ± 0.093 [0.482-0.727]	0.841 ± 0.041 [0.799-0.910]	0.661 ± 0.039 [0.609-0.720]	0.751 [0.713-0.785]	0.828 [0.783-0.870]	0.472 [0.422-0.523]	0.580 [0.531-0.625]	0.757 [0.699-0.813]	0.682 [0.642-0.720]	0.2075
SVM_RBF	0.642 ± 0.066 [0.554-0.734]	0.803 ± 0.063 [0.721-0.898]	0.476 ± 0.193 [0.183-0.722]	0.486 ± 0.075 [0.390-0.599]	0.798 ± 0.032 [0.744-0.823]	0.598 ± 0.041 [0.543-0.654]	0.674 [0.631-0.715]	0.821 [0.775-0.864]	0.402 [0.352-0.455]	0.547 [0.502-0.592]	0.719 [0.655-0.779]	0.657 [0.616-0.697]	0.2407
XGBoost	0.740 ± 0.030 [0.700-0.779]	0.769 ± 0.122 [0.563-0.896]	0.627 ± 0.131 [0.475-0.841]	0.559 ± 0.075 [0.473-0.681]	0.833 ± 0.050 [0.770-0.909]	0.635 ± 0.036 [0.596-0.688]	0.750 [0.715-0.784]	0.762 [0.716-0.804]	0.633 [0.585-0.682]	0.646 [0.603-0.694]	0.751 [0.702-0.799]	0.699 [0.662-0.736]	0.2457
NaiveBayes	0.722 ± 0.044 [0.647-0.761]	0.769 ± 0.033 [0.730-0.808]	0.642 ± 0.085 [0.510-0.734]	0.558 ± 0.051 [0.482-0.613]	0.828 ± 0.022 [0.799-0.856]	0.645 ± 0.033 [0.596-0.687]	0.706 [0.667-0.745]	0.768 [0.723-0.818]	0.569 [0.518-0.620]	0.611 [0.561-0.658]	0.736 [0.682-0.789]	0.680 [0.641-0.718]	0.3221
ExtraTrees	0.772 ± 0.036 [0.720-0.823]	0.753 ± 0.088 [0.668-0.895]	0.691 ± 0.155 [0.445-0.865]	0.607 ± 0.094 [0.484-0.745]	0.836 ± 0.030 [0.807-0.881]	0.661 ± 0.034 [0.624-0.713]	0.758 [0.720-0.794]	0.791 [0.745-0.835]	0.554 [0.503-0.610]	0.610 [0.562-0.656]	0.751 [0.698-0.804]	0.689 [0.649-0.725]	0.2055
ElasticNet_LogReg	0.679 ± 0.041 [0.613-0.729]	0.813 ± 0.117 [0.637-0.961]	0.467 ± 0.225 [0.132-0.745]	0.488 ± 0.073 [0.392-0.592]	0.826 ± 0.027 [0.782-0.856]	0.598 ± 0.027 [0.557-0.627]	0.681 [0.637-0.721]	0.828 [0.786-0.864]	0.405 [0.353-0.459]	0.551 [0.503-0.599]	0.728 [0.665-0.791]	0.661 [0.622-0.701]	0.2285
Deep features + latent features + radiomics shape only
Model	Validation AUC	Validation Sensitivity	Validation Specificity	Validation PPV	Validation NPV	Validation F1	Test AUC	Test Sensitivity	Test Specificity	Test PPV	Test NPV	Test F1	Test Brier Score
RF	0.771 ± 0.036 [0.725-0.827]	0.810 ± 0.105 [0.686-0.948]	0.613 ± 0.172 [0.332-0.761]	0.564 ± 0.072 [0.454-0.652]	0.862 ± 0.047 [0.803-0.918]	0.656 ± 0.037 [0.610-0.714]	0.746 [0.709-0.783]	0.861 [0.823-0.899]	0.405 [0.358-0.459]	0.560 [0.514-0.606]	0.768 [0.709-0.832]	0.679 [0.640-0.717]	0.2067
SVM_RBF	0.658 ± 0.040 [0.598-0.702]	0.813 ± 0.133 [0.616-0.975]	0.438 ± 0.234 [0.102-0.754]	0.476 ± 0.074 [0.388-0.593]	0.827 ± 0.042 [0.774-0.885]	0.586 ± 0.018 [0.554-0.602]	0.694 [0.650-0.732]	0.871 [0.833-0.908]	0.370 [0.318-0.422]	0.549 [0.504-0.593]	0.765 [0.696-0.823]	0.673 [0.634-0.711]	0.2271
XGBoost	0.765 ± 0.051 [0.708-0.847]	0.842 ± 0.071 [0.751-0.933]	0.558 ± 0.197 [0.315-0.816]	0.548 ± 0.106 [0.436-0.712]	0.863 ± 0.028 [0.833-0.907]	0.653 ± 0.058 [0.589-0.748]	0.741 [0.704-0.775]	0.758 [0.709-0.804]	0.601 [0.552-0.650]	0.626 [0.580-0.675]	0.738 [0.685-0.790]	0.686 [0.646-0.725]	0.2519
NaiveBayes	0.725 ± 0.038 [0.661-0.762]	0.740 ± 0.054 [0.683-0.808]	0.673 ± 0.084 [0.539-0.768]	0.572 ± 0.048 [0.500-0.629]	0.819 ± 0.023 [0.801-0.859]	0.642 ± 0.028 [0.612-0.686]	0.704 [0.666-0.742]	0.805 [0.761-0.850]	0.501 [0.448-0.553]	0.587 [0.541-0.631]	0.745 [0.688-0.802]	0.679 [0.640-0.714]	0.3234
ExtraTrees	0.773 ± 0.031 [0.734-0.821]	0.788 ± 0.089 [0.698-0.925]	0.631 ± 0.137 [0.479-0.827]	0.568 ± 0.082 [0.496-0.700]	0.845 ± 0.044 [0.809-0.921]	0.651 ± 0.032 [0.609-0.699]	0.749 [0.713-0.785]	0.848 [0.807-0.886]	0.449 [0.393-0.506]	0.575 [0.529-0.622]	0.770 [0.707-0.824]	0.685 [0.646-0.724]	0.2046
ElasticNet_LogReg	0.714 ± 0.042 [0.653-0.762]	0.788 ± 0.109 [0.656-0.920]	0.555 ± 0.176 [0.296-0.760]	0.521 ± 0.066 [0.432-0.614]	0.831 ± 0.038 [0.789-0.884]	0.617 ± 0.021 [0.586-0.640]	0.697 [0.657-0.739]	0.887 [0.853-0.919]	0.309 [0.259-0.359]	0.531 [0.489-0.575]	0.757 [0.685-0.824]	0.664 [0.627-0.699]	0.2284

## Sheet: >3mL hematoma expansion
Radiomics
Model	Validation AUC	Validation Sensitivity	Validation Specificity	Validation PPV	Validation NPV	Validation F1	Test AUC	Test Sensitivity	Test Specificity	Test PPV	Test NPV	Test F1	Test Brier Score
RF	0.524 ± 0.036 [0.469-0.568]	0.859 ± 0.102 [0.710-0.990]	0.340 ± 0.129 [0.218-0.507]	0.145 ± 0.015 [0.128-0.167]	0.955 ± 0.024 [0.931-0.995]	0.246 ± 0.019 [0.225-0.276]	0.581 [0.532-0.631]	0.927 [0.888-0.962]	0.183 [0.150-0.218]	0.279 [0.240-0.316]	0.880 [0.817-0.939]	0.429 [0.381-0.473]	0.2035
SVM_RBF	0.445 ± 0.085 [0.370-0.591]	0.916 ± 0.118 [0.711-1.000]	0.187 ± 0.198 [0.060-0.535]	0.130 ± 0.019 [0.113-0.163]	0.962 ± 0.033 [0.919-1.000]	0.226 ± 0.023 [0.202-0.264]	0.503 [0.454-0.558]	0.951 [0.918-0.981]	0.069 [0.048-0.090]	0.258 [0.226-0.293]	0.805 [0.683-0.921]	0.406 [0.365-0.449]	0.2092
XGBoost	0.567 ± 0.037 [0.524-0.612]	0.777 ± 0.101 [0.615-0.889]	0.407 ± 0.133 [0.272-0.630]	0.147 ± 0.020 [0.126-0.181]	0.936 ± 0.013 [0.926-0.959]	0.245 ± 0.021 [0.219-0.278]	0.493 [0.442-0.543]	0.915 [0.871-0.955]	0.129 [0.101-0.157]	0.264 [0.226-0.299]	0.816 [0.725-0.896]	0.409 [0.362-0.451]	0.2496
NaiveBayes	0.573 ± 0.056 [0.477-0.617]	0.612 ± 0.186 [0.372-0.786]	0.582 ± 0.200 [0.315-0.826]	0.171 ± 0.032 [0.125-0.210]	0.924 ± 0.013 [0.910-0.942]	0.256 ± 0.024 [0.216-0.282]	0.560 [0.511-0.608]	0.933 [0.893-0.969]	0.179 [0.146-0.213]	0.279 [0.242-0.314]	0.887 [0.821-0.944]	0.430 [0.384-0.473]	0.4819
ExtraTrees	0.562 ± 0.023 [0.538-0.597]	0.741 ± 0.220 [0.363-0.940]	0.450 ± 0.199 [0.301-0.791]	0.153 ± 0.020 [0.129-0.180]	0.940 ± 0.024 [0.909-0.976]	0.245 ± 0.021 [0.222-0.276]	0.545 [0.496-0.591]	0.963 [0.933-0.988]	0.143 [0.112-0.174]	0.277 [0.239-0.313]	0.920 [0.855-0.973]	0.431 [0.382-0.474]	0.2074
ElasticNet_LogReg	0.529 ± 0.074 [0.438-0.626]	0.930 ± 0.075 [0.810-1.000]	0.250 ± 0.163 [0.075-0.500]	0.141 ± 0.022 [0.118-0.175]	0.971 ± 0.025 [0.942-1.000]	0.243 ± 0.029 [0.211-0.287]	0.486 [0.435-0.533]	0.890 [0.841-0.935]	0.189 [0.154-0.225]	0.272 [0.234-0.309]	0.835 [0.760-0.904]	0.417 [0.371-0.462]	0.2109
Radiomics shape only
Model	Validation AUC	Validation Sensitivity	Validation Specificity	Validation PPV	Validation NPV	Validation F1	Test AUC	Test Sensitivity	Test Specificity	Test PPV	Test NPV	Test F1	Test Brier Score
RF	0.618 ± 0.051 [0.540-0.665]	0.549 ± 0.195 [0.329-0.868]	0.694 ± 0.170 [0.415-0.843]	0.202 ± 0.039 [0.160-0.260]	0.929 ± 0.020 [0.910-0.963]	0.282 ± 0.034 [0.245-0.331]	0.461 [0.413-0.509]	0.994 [0.977-1.000]	0.102 [0.074-0.131]	0.274 [0.241-0.313]	0.980 [0.930-1.000]	0.430 [0.388-0.477]	0.2259
SVM_RBF	0.538 ± 0.087 [0.401-0.638]	0.837 ± 0.130 [0.659-0.995]	0.367 ± 0.214 [0.049-0.659]	0.153 ± 0.033 [0.119-0.208]	0.959 ± 0.027 [0.927-0.998]	0.255 ± 0.038 [0.212-0.315]	0.415 [0.358-0.468]	1.000 [1.000-1.000]	0.000 [0.000-0.000]	0.254 [0.220-0.288]	0.000 [0.000-0.000]	0.405 [0.361-0.448]	0.2143
XGBoost	0.531 ± 0.037 [0.479-0.586]	0.561 ± 0.158 [0.329-0.733]	0.616 ± 0.154 [0.416-0.810]	0.164 ± 0.019 [0.135-0.183]	0.919 ± 0.008 [0.907-0.926]	0.246 ± 0.019 [0.226-0.272]	0.447 [0.400-0.501]	0.988 [0.968-1.000]	0.025 [0.012-0.039]	0.257 [0.224-0.290]	0.857 [0.643-1.000]	0.408 [0.365-0.449]	0.2622
NaiveBayes	0.586 ± 0.073 [0.459-0.641]	0.764 ± 0.215 [0.407-0.990]	0.451 ± 0.249 [0.092-0.804]	0.165 ± 0.033 [0.120-0.213]	0.954 ± 0.029 [0.917-0.997]	0.259 ± 0.026 [0.214-0.275]	0.442 [0.394-0.496]	0.988 [0.970-1.000]	0.021 [0.008-0.034]	0.256 [0.223-0.287]	0.833 [0.600-1.000]	0.407 [0.363-0.445]	0.2959
ExtraTrees	0.627 ± 0.051 [0.564-0.687]	0.492 ± 0.106 [0.355-0.626]	0.759 ± 0.144 [0.562-0.916]	0.253 ± 0.095 [0.150-0.378]	0.922 ± 0.004 [0.916-0.926]	0.309 ± 0.055 [0.242-0.386]	0.461 [0.411-0.511]	0.982 [0.959-1.000]	0.102 [0.076-0.130]	0.272 [0.235-0.309]	0.942 [0.870-1.000]	0.425 [0.379-0.470]	0.2271
ElasticNet_LogReg	0.599 ± 0.057 [0.511-0.648]	0.436 ± 0.212 [0.251-0.775]	0.801 ± 0.155 [0.549-0.957]	0.271 ± 0.100 [0.182-0.439]	0.921 ± 0.017 [0.908-0.950]	0.292 ± 0.029 [0.248-0.322]	0.494 [0.443-0.543]	0.933 [0.894-0.970]	0.112 [0.083-0.142]	0.264 [0.229-0.300]	0.831 [0.736-0.923]	0.411 [0.366-0.457]	0.213
Deep features
Model	Validation AUC	Validation Sensitivity	Validation Specificity	Validation PPV	Validation NPV	Validation F1	Test AUC	Test Sensitivity	Test Specificity	Test PPV	Test NPV	Test F1	Test Brier Score
RF	0.566 ± 0.060 [0.500-0.650]	0.522 ± 0.136 [0.357-0.723]	0.680 ± 0.178 [0.374-0.843]	0.191 ± 0.047 [0.123-0.233]	0.917 ± 0.010 [0.908-0.932]	0.270 ± 0.049 [0.209-0.327]	0.577 [0.528-0.625]	0.726 [0.649-0.794]	0.428 [0.388-0.472]	0.302 [0.256-0.345]	0.821 [0.769-0.868]	0.427 [0.374-0.475]	0.2134
SVM_RBF	0.516 ± 0.046 [0.441-0.558]	0.608 ± 0.292 [0.302-0.990]	0.544 ± 0.283 [0.127-0.823]	0.157 ± 0.018 [0.129-0.180]	0.937 ± 0.038 [0.899-0.996]	0.234 ± 0.014 [0.215-0.253]	0.496 [0.445-0.547]	0.951 [0.915-0.980]	0.096 [0.070-0.123]	0.264 [0.230-0.297]	0.852 [0.745-0.938]	0.413 [0.368-0.455]	0.2094
XGBoost	0.473 ± 0.092 [0.334-0.588]	0.767 ± 0.172 [0.520-0.990]	0.377 ± 0.262 [0.025-0.692]	0.146 ± 0.029 [0.112-0.181]	0.940 ± 0.032 [0.913-0.994]	0.240 ± 0.031 [0.201-0.279]	0.561 [0.508-0.613]	0.811 [0.748-0.863]	0.285 [0.243-0.323]	0.279 [0.236-0.318]	0.815 [0.753-0.869]	0.415 [0.363-0.461]	0.2489
NaiveBayes	0.549 ± 0.046 [0.503-0.625]	0.767 ± 0.085 [0.655-0.885]	0.390 ± 0.104 [0.236-0.501]	0.140 ± 0.016 [0.124-0.165]	0.930 ± 0.014 [0.917-0.948]	0.236 ± 0.022 [0.215-0.272]	0.526 [0.474-0.577]	1.000 [1.000-1.000]	0.000 [0.000-0.000]	0.254 [0.219-0.287]	0.000 [0.000-0.000]	0.405 [0.359-0.446]	0.394
ExtraTrees	0.553 ± 0.061 [0.475-0.638]	0.646 ± 0.225 [0.405-0.980]	0.531 ± 0.280 [0.119-0.844]	0.176 ± 0.055 [0.121-0.255]	0.936 ± 0.033 [0.913-0.993]	0.258 ± 0.041 [0.214-0.312]	0.578 [0.530-0.628]	0.909 [0.859-0.952]	0.202 [0.167-0.239]	0.280 [0.244-0.317]	0.866 [0.798-0.924]	0.428 [0.382-0.472]	0.2137
ElasticNet_LogReg	0.570 ± 0.051 [0.493-0.635]	0.542 ± 0.092 [0.410-0.648]	0.688 ± 0.120 [0.567-0.866]	0.200 ± 0.058 [0.137-0.289]	0.922 ± 0.008 [0.910-0.933]	0.281 ± 0.045 [0.218-0.338]	0.542 [0.489-0.593]	0.872 [0.818-0.923]	0.216 [0.179-0.253]	0.275 [0.236-0.313]	0.832 [0.765-0.893]	0.418 [0.371-0.464]	0.2109
Latent features
Model	Validation AUC	Validation Sensitivity	Validation Specificity	Validation PPV	Validation NPV	Validation F1	Test AUC	Test Sensitivity	Test Specificity	Test PPV	Test NPV	Test F1	Test Brier Score
RF	0.532 ± 0.064 [0.435-0.606]	0.714 ± 0.219 [0.452-0.950]	0.464 ± 0.240 [0.181-0.753]	0.155 ± 0.024 [0.130-0.193]	0.940 ± 0.024 [0.914-0.971]	0.246 ± 0.016 [0.229-0.271]	0.589 [0.542-0.635]	0.780 [0.712-0.840]	0.422 [0.382-0.468]	0.315 [0.271-0.359]	0.849 [0.804-0.892]	0.449 [0.398-0.496]	0.2002
SVM_RBF	0.504 ± 0.056 [0.447-0.598]	0.711 ± 0.317 [0.197-0.950]	0.426 ± 0.370 [0.106-0.973]	0.316 ± 0.344 [0.122-0.921]	0.937 ± 0.020 [0.908-0.962]	0.246 ± 0.037 [0.216-0.302]	0.501 [0.448-0.551]	0.994 [0.979-1.000]	0.017 [0.006-0.029]	0.256 [0.225-0.290]	0.889 [0.615-1.000]	0.407 [0.366-0.450]	0.2095
XGBoost	0.512 ± 0.042 [0.444-0.562]	0.492 ± 0.243 [0.167-0.823]	0.665 ± 0.219 [0.358-0.962]	0.224 ± 0.139 [0.138-0.466]	0.916 ± 0.017 [0.899-0.943]	0.236 ± 0.013 [0.216-0.252]	0.580 [0.535-0.627]	0.878 [0.826-0.927]	0.285 [0.247-0.324]	0.295 [0.258-0.335]	0.873 [0.818-0.924]	0.442 [0.396-0.489]	0.2479
NaiveBayes	0.521 ± 0.054 [0.430-0.573]	0.858 ± 0.086 [0.755-0.990]	0.254 ± 0.139 [0.021-0.368]	0.130 ± 0.011 [0.112-0.141]	0.747 ± 0.374 [0.091-0.946]	0.224 ± 0.015 [0.200-0.240]	0.351 [0.304-0.400]	1.000 [1.000-1.000]	0.000 [0.000-0.000]	0.254 [0.220-0.288]	0.000 [0.000-0.000]	0.405 [0.361-0.448]	0.6427
ExtraTrees	0.551 ± 0.073 [0.438-0.640]	0.857 ± 0.060 [0.791-0.943]	0.348 ± 0.112 [0.186-0.492]	0.146 ± 0.013 [0.126-0.162]	0.952 ± 0.008 [0.942-0.963]	0.248 ± 0.017 [0.222-0.269]	0.578 [0.530-0.625]	0.951 [0.918-0.982]	0.218 [0.182-0.257]	0.293 [0.256-0.331]	0.929 [0.879-0.973]	0.448 [0.403-0.492]	0.2041
ElasticNet_LogReg	0.489 ± 0.060 [0.395-0.548]	0.553 ± 0.256 [0.272-0.960]	0.555 ± 0.302 [0.057-0.862]	0.155 ± 0.031 [0.113-0.198]	0.925 ± 0.037 [0.903-0.991]	0.225 ± 0.013 [0.202-0.236]	0.668 [0.623-0.710]	0.805 [0.744-0.868]	0.466 [0.421-0.512]	0.339 [0.293-0.385]	0.875 [0.835-0.915]	0.477 [0.423-0.525]	0.2098
Deep features + latent features
Model	Validation AUC	Validation Sensitivity	Validation Specificity	Validation PPV	Validation NPV	Validation F1	Test AUC	Test Sensitivity	Test Specificity	Test PPV	Test NPV	Test F1	Test Brier Score
RF	0.545 ± 0.053 [0.456-0.588]	0.696 ± 0.129 [0.515-0.880]	0.484 ± 0.196 [0.203-0.764]	0.159 ± 0.041 [0.120-0.229]	0.926 ± 0.005 [0.920-0.932]	0.252 ± 0.038 [0.211-0.315]	0.608 [0.560-0.654]	0.866 [0.810-0.915]	0.337 [0.296-0.380]	0.308 [0.267-0.353]	0.880 [0.833-0.925]	0.454 [0.405-0.505]	0.2049
SVM_RBF	0.521 ± 0.058 [0.423-0.576]	0.776 ± 0.250 [0.378-0.995]	0.382 ± 0.315 [0.030-0.835]	0.160 ± 0.046 [0.118-0.235]	0.956 ± 0.031 [0.912-0.997]	0.246 ± 0.030 [0.211-0.285]	0.488 [0.436-0.538]	1.000 [1.000-1.000]	0.027 [0.013-0.042]	0.259 [0.225-0.292]	1.000 [1.000-1.000]	0.412 [0.367-0.452]	0.2094
XGBoost	0.486 ± 0.060 [0.421-0.558]	0.897 ± 0.099 [0.748-1.000]	0.214 ± 0.198 [0.001-0.508]	0.132 ± 0.019 [0.110-0.161]	0.765 ± 0.383 [0.093-0.996]	0.228 ± 0.025 [0.199-0.264]	0.576 [0.526-0.631]	0.896 [0.845-0.939]	0.237 [0.202-0.277]	0.286 [0.248-0.327]	0.870 [0.808-0.928]	0.434 [0.388-0.481]	0.2453
NaiveBayes	0.537 ± 0.062 [0.435-0.602]	0.777 ± 0.131 [0.653-0.985]	0.353 ± 0.185 [0.038-0.520]	0.136 ± 0.017 [0.111-0.152]	0.741 ± 0.371 [0.091-0.948]	0.230 ± 0.024 [0.199-0.256]	0.414 [0.363-0.462]	1.000 [1.000-1.000]	0.000 [0.000-0.000]	0.254 [0.219-0.290]	0.000 [0.000-0.000]	0.405 [0.359-0.450]	0.4724
ExtraTrees	0.555 ± 0.063 [0.447-0.608]	0.625 ± 0.222 [0.407-0.975]	0.580 ± 0.280 [0.121-0.824]	0.185 ± 0.043 [0.122-0.233]	0.938 ± 0.032 [0.914-0.993]	0.269 ± 0.033 [0.216-0.298]	0.601 [0.555-0.648]	0.799 [0.730-0.859]	0.393 [0.348-0.435]	0.310 [0.265-0.352]	0.851 [0.803-0.897]	0.446 [0.395-0.495]	0.2083
ElasticNet_LogReg	0.547 ± 0.052 [0.478-0.622]	0.502 ± 0.172 [0.265-0.698]	0.679 ± 0.211 [0.407-0.951]	0.232 ± 0.123 [0.125-0.437]	0.915 ± 0.007 [0.908-0.927]	0.268 ± 0.049 [0.210-0.326]	0.566 [0.517-0.619]	0.927 [0.881-0.965]	0.173 [0.140-0.206]	0.276 [0.238-0.314]	0.874 [0.795-0.941]	0.426 [0.378-0.470]	0.2118
Deep features + laten features + radiomics
Model	Validation AUC	Validation Sensitivity	Validation Specificity	Validation PPV	Validation NPV	Validation F1	Test AUC	Test Sensitivity	Test Specificity	Test PPV	Test NPV	Test F1	Test Brier Score
RF	0.536 ± 0.054 [0.454-0.598]	0.717 ± 0.214 [0.420-0.990]	0.448 ± 0.252 [0.109-0.811]	0.159 ± 0.044 [0.119-0.234]	0.941 ± 0.034 [0.913-0.996]	0.246 ± 0.033 [0.211-0.297]	0.604 [0.558-0.651]	0.835 [0.781-0.890]	0.353 [0.312-0.396]	0.306 [0.263-0.351]	0.863 [0.815-0.911]	0.448 [0.399-0.498]	0.2042
SVM_RBF	0.522 ± 0.056 [0.426-0.573]	0.866 ± 0.139 [0.648-1.000]	0.273 ± 0.191 [0.028-0.564]	0.136 ± 0.014 [0.118-0.158]	0.962 ± 0.033 [0.925-1.000]	0.232 ± 0.015 [0.211-0.254]	0.505 [0.455-0.558]	0.982 [0.959-1.000]	0.056 [0.036-0.078]	0.262 [0.227-0.298]	0.900 [0.778-1.000]	0.413 [0.369-0.457]	0.2093
XGBoost	0.538 ± 0.027 [0.492-0.565]	0.653 ± 0.229 [0.407-0.984]	0.557 ± 0.249 [0.185-0.875]	0.187 ± 0.074 [0.136-0.316]	0.941 ± 0.034 [0.912-0.996]	0.268 ± 0.049 [0.237-0.354]	0.584 [0.538-0.632]	0.805 [0.744-0.861]	0.322 [0.284-0.364]	0.288 [0.247-0.331]	0.829 [0.772-0.879]	0.424 [0.375-0.474]	0.248
NaiveBayes	0.545 ± 0.056 [0.452-0.598]	0.766 ± 0.140 [0.633-0.985]	0.365 ± 0.190 [0.036-0.509]	0.137 ± 0.015 [0.112-0.149]	0.741 ± 0.371 [0.091-0.946]	0.230 ± 0.021 [0.200-0.251]	0.447 [0.400-0.498]	1.000 [1.000-1.000]	0.000 [0.000-0.000]	0.254 [0.223-0.288]	0.000 [0.000-0.000]	0.405 [0.365-0.448]	0.4515
ExtraTrees	0.558 ± 0.062 [0.453-0.614]	0.582 ± 0.210 [0.324-0.838]	0.599 ± 0.228 [0.292-0.864]	0.177 ± 0.040 [0.128-0.229]	0.923 ± 0.012 [0.912-0.939]	0.254 ± 0.021 [0.222-0.279]	0.599 [0.555-0.647]	0.841 [0.785-0.899]	0.341 [0.300-0.382]	0.303 [0.262-0.346]	0.863 [0.812-0.912]	0.446 [0.395-0.494]	0.2069
ElasticNet_LogReg	0.551 ± 0.041 [0.499-0.602]	0.479 ± 0.116 [0.312-0.638]	0.724 ± 0.138 [0.564-0.937]	0.230 ± 0.120 [0.146-0.438]	0.916 ± 0.006 [0.909-0.925]	0.277 ± 0.053 [0.226-0.359]	0.564 [0.514-0.613]	0.921 [0.874-0.956]	0.150 [0.120-0.180]	0.270 [0.231-0.307]	0.847 [0.768-0.916]	0.417 [0.368-0.462]	0.2132
Deep features + latent features + radiomics shape only
Model	Validation AUC	Validation Sensitivity	Validation Specificity	Validation PPV	Validation NPV	Validation F1	Test AUC	Test Sensitivity	Test Specificity	Test PPV	Test NPV	Test F1	Test Brier Score
RF	0.552 ± 0.058 [0.474-0.611]	0.645 ± 0.182 [0.455-0.928]	0.526 ± 0.218 [0.197-0.788]	0.161 ± 0.037 [0.124-0.220]	0.927 ± 0.020 [0.909-0.960]	0.249 ± 0.033 [0.210-0.296]	0.597 [0.553-0.641]	0.860 [0.809-0.914]	0.341 [0.301-0.385]	0.308 [0.269-0.347]	0.877 [0.828-0.922]	0.453 [0.406-0.498]	0.2053
SVM_RBF	0.512 ± 0.052 [0.430-0.560]	0.712 ± 0.150 [0.534-0.935]	0.434 ± 0.214 [0.127-0.688]	0.146 ± 0.021 [0.123-0.176]	0.925 ± 0.012 [0.912-0.943]	0.238 ± 0.019 [0.216-0.265]	0.430 [0.375-0.483]	1.000 [1.000-1.000]	0.000 [0.000-0.000]	0.254 [0.220-0.287]	0.000 [0.000-0.000]	0.405 [0.361-0.446]	0.2102
XGBoost	0.515 ± 0.074 [0.416-0.588]	0.707 ± 0.273 [0.280-0.989]	0.451 ± 0.313 [0.047-0.867]	0.162 ± 0.041 [0.118-0.222]	0.943 ± 0.035 [0.902-0.996]	0.242 ± 0.030 [0.209-0.282]	0.529 [0.475-0.582]	0.927 [0.884-0.965]	0.133 [0.103-0.165]	0.267 [0.234-0.304]	0.842 [0.760-0.920]	0.415 [0.373-0.457]	0.2509
NaiveBayes	0.542 ± 0.064 [0.436-0.606]	0.787 ± 0.125 [0.655-0.985]	0.347 ± 0.186 [0.034-0.527]	0.137 ± 0.018 [0.111-0.153]	0.742 ± 0.371 [0.091-0.949]	0.232 ± 0.024 [0.199-0.258]	0.418 [0.369-0.467]	1.000 [1.000-1.000]	0.000 [0.000-0.000]	0.254 [0.222-0.288]	0.000 [0.000-0.000]	0.405 [0.363-0.448]	0.4623
ExtraTrees	0.565 ± 0.052 [0.477-0.611]	0.564 ± 0.200 [0.315-0.870]	0.641 ± 0.250 [0.235-0.921]	0.213 ± 0.088 [0.125-0.360]	0.923 ± 0.009 [0.911-0.937]	0.275 ± 0.041 [0.217-0.330]	0.579 [0.532-0.627]	0.854 [0.796-0.905]	0.328 [0.286-0.370]	0.302 [0.258-0.346]	0.868 [0.814-0.918]	0.447 [0.393-0.494]	0.2089
ElasticNet_LogReg	0.620 ± 0.048 [0.560-0.694]	0.495 ± 0.215 [0.221-0.785]	0.760 ± 0.154 [0.552-0.921]	0.235 ± 0.048 [0.162-0.296]	0.925 ± 0.018 [0.906-0.956]	0.293 ± 0.045 [0.231-0.339]	0.485 [0.433-0.535]	0.982 [0.959-1.000]	0.048 [0.031-0.067]	0.260 [0.227-0.295]	0.885 [0.750-1.000]	0.411 [0.369-0.454]	0.2252

## Sheet: >6mL hematoma expansion
Radiomics
Model	Validation AUC	Validation Sensitivity	Validation Specificity	Validation PPV	Validation NPV	Validation F1	Test AUC	Test Sensitivity	Test Specificity	Test PPV	Test NPV	Test F1	Test Brier Score
RF	0.560 ± 0.058 [0.480-0.635]	0.610 ± 0.259 [0.319-0.980]	0.602 ± 0.232 [0.285-0.863]	0.150 ± 0.043 [0.110-0.204]	0.948 ± 0.029 [0.918-0.995]	0.226 ± 0.044 [0.176-0.294]	0.615 [0.567-0.662]	0.869 [0.809-0.926]	0.361 [0.321-0.403]	0.241 [0.201-0.279]	0.922 [0.887-0.956]	0.377 [0.324-0.425]	0.1567
SVM_RBF	0.600 ± 0.050 [0.539-0.658]	0.683 ± 0.168 [0.404-0.863]	0.572 ± 0.156 [0.448-0.844]	0.153 ± 0.045 [0.118-0.231]	0.950 ± 0.014 [0.934-0.973]	0.237 ± 0.034 [0.201-0.289]	0.525 [0.461-0.584]	1.000 [1.000-1.000]	0.000 [0.000-0.000]	0.189 [0.160-0.219]	0.000 [0.000-0.000]	0.318 [0.275-0.359]	0.1619
XGBoost	0.562 ± 0.071 [0.469-0.631]	0.692 ± 0.265 [0.344-0.994]	0.526 ± 0.243 [0.179-0.833]	0.138 ± 0.023 [0.104-0.170]	0.955 ± 0.027 [0.925-0.996]	0.220 ± 0.025 [0.185-0.245]	0.545 [0.484-0.601]	0.779 [0.701-0.847]	0.314 [0.271-0.350]	0.209 [0.170-0.244]	0.859 [0.806-0.905]	0.330 [0.276-0.376]	0.1857
NaiveBayes	0.607 ± 0.035 [0.564-0.643]	0.505 ± 0.107 [0.378-0.625]	0.728 ± 0.086 [0.630-0.858]	0.164 ± 0.031 [0.137-0.217]	0.937 ± 0.007 [0.931-0.947]	0.243 ± 0.026 [0.214-0.278]	0.619 [0.567-0.669]	0.926 [0.878-0.967]	0.302 [0.266-0.345]	0.236 [0.197-0.274]	0.946 [0.911-0.976]	0.377 [0.325-0.424]	0.4872
ExtraTrees	0.572 ± 0.086 [0.467-0.700]	0.749 ± 0.226 [0.400-0.993]	0.514 ± 0.255 [0.212-0.815]	0.155 ± 0.052 [0.112-0.242]	0.964 ± 0.024 [0.930-0.998]	0.244 ± 0.058 [0.200-0.345]	0.609 [0.561-0.656]	0.779 [0.700-0.848]	0.424 [0.383-0.466]	0.240 [0.199-0.279]	0.892 [0.850-0.929]	0.367 [0.313-0.415]	0.158
ElasticNet_LogReg	0.560 ± 0.043 [0.495-0.608]	0.674 ± 0.206 [0.344-0.915]	0.512 ± 0.245 [0.184-0.881]	0.150 ± 0.065 [0.097-0.264]	0.944 ± 0.012 [0.930-0.961]	0.221 ± 0.041 [0.176-0.288]	0.565 [0.517-0.615]	0.934 [0.887-0.975]	0.191 [0.160-0.223]	0.212 [0.177-0.248]	0.926 [0.870-0.974]	0.346 [0.297-0.392]	0.1634
Radiomics shape only
Model	Validation AUC	Validation Sensitivity	Validation Specificity	Validation PPV	Validation NPV	Validation F1	Test AUC	Test Sensitivity	Test Specificity	Test PPV	Test NPV	Test F1	Test Brier Score
RF	0.652 ± 0.038 [0.598-0.702]	0.593 ± 0.182 [0.404-0.812]	0.692 ± 0.181 [0.451-0.852]	0.184 ± 0.040 [0.131-0.227]	0.948 ± 0.011 [0.936-0.963]	0.267 ± 0.032 [0.226-0.311]	0.548 [0.503-0.596]	0.959 [0.921-0.991]	0.216 [0.180-0.254]	0.222 [0.188-0.256]	0.958 [0.920-0.991]	0.361 [0.314-0.405]	0.1692
SVM_RBF	0.588 ± 0.043 [0.537-0.641]	0.624 ± 0.270 [0.263-0.927]	0.640 ± 0.201 [0.416-0.902]	0.165 ± 0.033 [0.132-0.218]	0.952 ± 0.024 [0.924-0.984]	0.239 ± 0.009 [0.230-0.254]	0.441 [0.374-0.504]	1.000 [1.000-1.000]	0.000 [0.000-0.000]	0.189 [0.160-0.217]	0.000 [0.000-0.000]	0.318 [0.275-0.357]	0.1642
XGBoost	0.579 ± 0.044 [0.522-0.642]	0.470 ± 0.180 [0.263-0.735]	0.744 ± 0.167 [0.480-0.951]	0.209 ± 0.119 [0.125-0.417]	0.935 ± 0.011 [0.924-0.950]	0.246 ± 0.043 [0.211-0.315]	0.520 [0.470-0.572]	0.918 [0.867-0.962]	0.185 [0.153-0.218]	0.208 [0.175-0.243]	0.907 [0.844-0.956]	0.339 [0.294-0.386]	0.1896
NaiveBayes	0.619 ± 0.055 [0.561-0.694]	0.730 ± 0.179 [0.435-0.925]	0.568 ± 0.170 [0.309-0.791]	0.152 ± 0.022 [0.119-0.177]	0.959 ± 0.015 [0.936-0.977]	0.247 ± 0.029 [0.211-0.289]	0.521 [0.466-0.577]	0.934 [0.885-0.975]	0.099 [0.073-0.127]	0.195 [0.160-0.227]	0.867 [0.772-0.950]	0.322 [0.273-0.367]	0.253
ExtraTrees	0.653 ± 0.038 [0.610-0.714]	0.580 ± 0.221 [0.321-0.912]	0.741 ± 0.126 [0.552-0.874]	0.191 ± 0.022 [0.167-0.223]	0.950 ± 0.021 [0.927-0.985]	0.276 ± 0.027 [0.250-0.318]	0.547 [0.495-0.598]	0.975 [0.944-1.000]	0.172 [0.142-0.204]	0.216 [0.183-0.252]	0.968 [0.927-1.000]	0.353 [0.307-0.401]	0.1696
ElasticNet_LogReg	0.604 ± 0.080 [0.507-0.731]	0.630 ± 0.239 [0.321-0.925]	0.651 ± 0.167 [0.402-0.817]	0.160 ± 0.035 [0.135-0.221]	0.952 ± 0.023 [0.923-0.982]	0.247 ± 0.051 [0.203-0.334]	0.672 [0.625-0.719]	0.770 [0.690-0.845]	0.522 [0.479-0.565]	0.273 [0.227-0.320]	0.907 [0.875-0.939]	0.403 [0.344-0.455]	0.1592
Deep features
Model	Validation AUC	Validation Sensitivity	Validation Specificity	Validation PPV	Validation NPV	Validation F1	Test AUC	Test Sensitivity	Test Specificity	Test PPV	Test NPV	Test F1	Test Brier Score
RF	0.630 ± 0.060 [0.525-0.672]	0.505 ± 0.114 [0.378-0.675]	0.757 ± 0.084 [0.650-0.868]	0.181 ± 0.034 [0.130-0.227]	0.939 ± 0.010 [0.928-0.955]	0.261 ± 0.035 [0.204-0.289]	0.627 [0.579-0.686]	0.582 [0.500-0.667]	0.637 [0.595-0.678]	0.272 [0.220-0.328]	0.867 [0.834-0.898]	0.371 [0.309-0.433]	0.1634
SVM_RBF	0.454 ± 0.093 [0.337-0.575]	0.662 ± 0.390 [0.138-1.000]	0.441 ± 0.417 [0.029-0.989]	0.296 ± 0.354 [0.095-0.918]	0.962 ± 0.036 [0.918-1.000]	0.194 ± 0.019 [0.174-0.221]	0.479 [0.420-0.540]	0.992 [0.971-1.000]	0.015 [0.006-0.027]	0.190 [0.160-0.221]	0.889 [0.636-1.000]	0.319 [0.275-0.362]	0.1634
XGBoost	0.564 ± 0.049 [0.495-0.607]	0.685 ± 0.188 [0.400-0.924]	0.558 ± 0.145 [0.378-0.733]	0.137 ± 0.017 [0.114-0.158]	0.951 ± 0.020 [0.924-0.980]	0.225 ± 0.026 [0.191-0.253]	0.589 [0.533-0.650]	0.844 [0.783-0.905]	0.300 [0.260-0.338]	0.220 [0.181-0.255]	0.892 [0.844-0.935]	0.349 [0.297-0.395]	0.1854
NaiveBayes	0.578 ± 0.089 [0.445-0.673]	0.733 ± 0.102 [0.669-0.912]	0.504 ± 0.192 [0.173-0.655]	0.137 ± 0.027 [0.101-0.169]	0.950 ± 0.004 [0.944-0.954]	0.229 ± 0.036 [0.181-0.271]	0.590 [0.528-0.648]	0.607 [0.514-0.690]	0.537 [0.496-0.578]	0.234 [0.184-0.280]	0.854 [0.815-0.891]	0.338 [0.273-0.394]	0.2569
ExtraTrees	0.645 ± 0.078 [0.521-0.729]	0.608 ± 0.083 [0.506-0.738]	0.705 ± 0.081 [0.597-0.827]	0.180 ± 0.044 [0.144-0.256]	0.947 ± 0.008 [0.934-0.957]	0.274 ± 0.046 [0.225-0.351]	0.643 [0.591-0.695]	0.566 [0.479-0.650]	0.692 [0.654-0.732]	0.300 [0.248-0.361]	0.872 [0.840-0.904]	0.392 [0.331-0.457]	0.1633
ElasticNet_LogReg	0.608 ± 0.054 [0.540-0.682]	0.402 ± 0.231 [0.126-0.675]	0.804 ± 0.183 [0.531-0.999]	0.432 ± 0.345 [0.129-0.967]	0.933 ± 0.010 [0.918-0.944]	0.241 ± 0.029 [0.210-0.280]	0.592 [0.541-0.645]	0.861 [0.798-0.916]	0.293 [0.256-0.334]	0.221 [0.184-0.261]	0.900 [0.855-0.942]	0.352 [0.303-0.403]	0.1635
Latent features
Model	Validation AUC	Validation Sensitivity	Validation Specificity	Validation PPV	Validation NPV	Validation F1	Test AUC	Test Sensitivity	Test Specificity	Test PPV	Test NPV	Test F1	Test Brier Score
RF	0.546 ± 0.073 [0.459-0.659]	0.738 ± 0.275 [0.381-1.000]	0.450 ± 0.277 [0.166-0.809]	0.132 ± 0.034 [0.102-0.188]	0.961 ± 0.033 [0.924-1.000]	0.212 ± 0.032 [0.184-0.265]	0.610 [0.562-0.656]	0.943 [0.899-0.977]	0.298 [0.260-0.338]	0.239 [0.201-0.276]	0.957 [0.925-0.983]	0.381 [0.332-0.427]	0.1547
SVM_RBF	0.523 ± 0.057 [0.433-0.591]	0.687 ± 0.233 [0.381-0.927]	0.461 ± 0.260 [0.155-0.775]	0.123 ± 0.023 [0.095-0.152]	0.943 ± 0.014 [0.925-0.958]	0.200 ± 0.019 [0.172-0.224]	0.486 [0.431-0.542]	1.000 [1.000-1.000]	0.015 [0.006-0.027]	0.192 [0.161-0.222]	1.000 [1.000-1.000]	0.321 [0.278-0.364]	0.1639
XGBoost	0.457 ± 0.064 [0.375-0.533]	0.725 ± 0.292 [0.325-1.000]	0.395 ± 0.319 [0.069-0.833]	0.121 ± 0.028 [0.097-0.168]	0.960 ± 0.034 [0.924-1.000]	0.193 ± 0.017 [0.178-0.220]	0.605 [0.547-0.661]	0.828 [0.760-0.891]	0.340 [0.299-0.382]	0.226 [0.189-0.265]	0.894 [0.850-0.936]	0.356 [0.307-0.404]	0.1871
NaiveBayes	0.545 ± 0.052 [0.479-0.615]	0.773 ± 0.165 [0.525-0.987]	0.362 ± 0.199 [0.037-0.590]	0.111 ± 0.010 [0.094-0.121]	0.755 ± 0.378 [0.092-0.966]	0.192 ± 0.015 [0.171-0.209]	0.363 [0.303-0.424]	1.000 [1.000-1.000]	0.000 [0.000-0.000]	0.189 [0.157-0.222]	0.000 [0.000-0.000]	0.318 [0.271-0.363]	0.6032
ExtraTrees	0.569 ± 0.059 [0.479-0.649]	0.861 ± 0.061 [0.762-0.931]	0.405 ± 0.093 [0.307-0.561]	0.129 ± 0.015 [0.113-0.152]	0.967 ± 0.009 [0.958-0.982]	0.223 ± 0.021 [0.200-0.254]	0.619 [0.572-0.668]	0.803 [0.730-0.873]	0.457 [0.417-0.502]	0.257 [0.214-0.300]	0.909 [0.870-0.942]	0.389 [0.334-0.440]	0.1561
ElasticNet_LogReg	0.546 ± 0.037 [0.501-0.599]	0.825 ± 0.292 [0.312-1.000]	0.363 ± 0.300 [0.124-0.877]	0.143 ± 0.063 [0.098-0.253]	0.979 ± 0.030 [0.929-1.000]	0.212 ± 0.028 [0.179-0.255]	0.690 [0.641-0.734]	0.615 [0.522-0.699]	0.696 [0.658-0.735]	0.321 [0.262-0.386]	0.886 [0.854-0.915]	0.421 [0.357-0.488]	0.1608
Deep features + latent features
Model	Validation AUC	Validation Sensitivity	Validation Specificity	Validation PPV	Validation NPV	Validation F1	Test AUC	Test Sensitivity	Test Specificity	Test PPV	Test NPV	Test F1	Test Brier Score
RF	0.598 ± 0.063 [0.508-0.680]	0.747 ± 0.198 [0.411-0.931]	0.526 ± 0.221 [0.258-0.875]	0.165 ± 0.069 [0.112-0.286]	0.960 ± 0.014 [0.936-0.974]	0.248 ± 0.048 [0.200-0.326]	0.665 [0.616-0.711]	0.852 [0.786-0.912]	0.453 [0.409-0.497]	0.267 [0.224-0.312]	0.929 [0.894-0.958]	0.406 [0.352-0.461]	0.1571
SVM_RBF	0.480 ± 0.052 [0.426-0.542]	0.724 ± 0.317 [0.181-0.993]	0.398 ± 0.335 [0.065-0.951]	0.285 ± 0.358 [0.097-0.912]	0.955 ± 0.028 [0.920-0.997]	0.195 ± 0.018 [0.177-0.221]	0.481 [0.425-0.544]	0.951 [0.911-0.984]	0.071 [0.050-0.093]	0.193 [0.162-0.223]	0.860 [0.757-0.956]	0.320 [0.276-0.361]	0.1635
XGBoost	0.490 ± 0.057 [0.431-0.581]	0.747 ± 0.193 [0.417-0.925]	0.425 ± 0.225 [0.248-0.817]	0.132 ± 0.045 [0.105-0.211]	0.949 ± 0.014 [0.932-0.972]	0.210 ± 0.035 [0.186-0.271]	0.578 [0.523-0.633]	0.754 [0.676-0.829]	0.369 [0.331-0.412]	0.218 [0.181-0.258]	0.865 [0.824-0.910]	0.338 [0.289-0.390]	0.1838
NaiveBayes	0.546 ± 0.046 [0.471-0.592]	0.745 ± 0.118 [0.609-0.925]	0.458 ± 0.154 [0.197-0.591]	0.124 ± 0.014 [0.104-0.145]	0.950 ± 0.010 [0.939-0.964]	0.212 ± 0.019 [0.187-0.240]	0.490 [0.435-0.552]	1.000 [1.000-1.000]	0.000 [0.000-0.000]	0.189 [0.161-0.219]	0.000 [0.000-0.000]	0.318 [0.278-0.359]	0.3171
ExtraTrees	0.613 ± 0.054 [0.535-0.676]	0.680 ± 0.236 [0.404-0.988]	0.589 ± 0.250 [0.204-0.844]	0.163 ± 0.039 [0.112-0.220]	0.959 ± 0.024 [0.935-0.997]	0.249 ± 0.034 [0.202-0.295]	0.663 [0.615-0.712]	0.738 [0.659-0.816]	0.516 [0.475-0.559]	0.262 [0.219-0.310]	0.894 [0.858-0.928]	0.387 [0.330-0.442]	0.1587
ElasticNet_LogReg	0.607 ± 0.043 [0.547-0.662]	0.467 ± 0.157 [0.315-0.681]	0.765 ± 0.131 [0.559-0.885]	0.182 ± 0.037 [0.135-0.229]	0.936 ± 0.009 [0.923-0.947]	0.250 ± 0.028 [0.214-0.284]	0.601 [0.550-0.653]	0.885 [0.825-0.938]	0.272 [0.233-0.310]	0.221 [0.185-0.257]	0.910 [0.870-0.952]	0.354 [0.305-0.399]	0.163
Deep features + laten features + radiomics
Model	Validation AUC	Validation Sensitivity	Validation Specificity	Validation PPV	Validation NPV	Validation F1	Test AUC	Test Sensitivity	Test Specificity	Test PPV	Test NPV	Test F1	Test Brier Score
RF	0.602 ± 0.065 [0.494-0.656]	0.735 ± 0.164 [0.562-0.980]	0.541 ± 0.247 [0.143-0.811]	0.159 ± 0.048 [0.104-0.236]	0.962 ± 0.020 [0.942-0.996]	0.252 ± 0.052 [0.188-0.332]	0.667 [0.618-0.716]	0.803 [0.731-0.873]	0.478 [0.435-0.523]	0.264 [0.220-0.312]	0.912 [0.877-0.945]	0.398 [0.341-0.453]	0.1555
SVM_RBF	0.461 ± 0.073 [0.380-0.578]	0.811 ± 0.136 [0.631-0.988]	0.308 ± 0.199 [0.046-0.593]	0.109 ± 0.016 [0.095-0.138]	0.952 ± 0.027 [0.927-0.996]	0.191 ± 0.021 [0.174-0.226]	0.447 [0.391-0.505]	1.000 [1.000-1.000]	0.006 [0.000-0.013]	0.190 [0.161-0.225]	1.000 [0.000-1.000]	0.319 [0.277-0.367]	0.1633
XGBoost	0.513 ± 0.062 [0.456-0.591]	0.711 ± 0.154 [0.506-0.874]	0.464 ± 0.210 [0.253-0.720]	0.128 ± 0.029 [0.098-0.168]	0.943 ± 0.014 [0.924-0.962]	0.211 ± 0.034 [0.174-0.258]	0.590 [0.535-0.645]	0.828 [0.757-0.891]	0.337 [0.296-0.376]	0.225 [0.188-0.266]	0.893 [0.845-0.933]	0.354 [0.303-0.404]	0.1869
NaiveBayes	0.557 ± 0.039 [0.495-0.596]	0.745 ± 0.118 [0.609-0.925]	0.478 ± 0.135 [0.252-0.598]	0.128 ± 0.013 [0.111-0.147]	0.953 ± 0.013 [0.940-0.972]	0.217 ± 0.018 [0.197-0.243]	0.510 [0.451-0.567]	1.000 [1.000-1.000]	0.000 [0.000-0.000]	0.189 [0.160-0.220]	0.000 [0.000-0.000]	0.318 [0.275-0.361]	0.3127
ExtraTrees	0.632 ± 0.069 [0.527-0.702]	0.811 ± 0.162 [0.531-0.938]	0.513 ± 0.217 [0.213-0.829]	0.165 ± 0.056 [0.107-0.257]	0.967 ± 0.014 [0.946-0.987]	0.261 ± 0.056 [0.192-0.342]	0.672 [0.623-0.717]	0.902 [0.846-0.953]	0.379 [0.335-0.420]	0.253 [0.214-0.294]	0.943 [0.909-0.972]	0.395 [0.344-0.445]	0.1571
ElasticNet_LogReg	0.611 ± 0.042 [0.556-0.665]	0.479 ± 0.197 [0.312-0.744]	0.751 ± 0.154 [0.548-0.907]	0.184 ± 0.045 [0.135-0.257]	0.937 ± 0.013 [0.924-0.957]	0.247 ± 0.025 [0.218-0.283]	0.605 [0.551-0.657]	0.754 [0.676-0.828]	0.409 [0.365-0.452]	0.229 [0.189-0.272]	0.877 [0.837-0.916]	0.352 [0.298-0.404]	0.1636
Deep features + latent features + radiomics shape only
Model	Validation AUC	Validation Sensitivity	Validation Specificity	Validation PPV	Validation NPV	Validation F1	Test AUC	Test Sensitivity	Test Specificity	Test PPV	Test NPV	Test F1	Test Brier Score
RF	0.607 ± 0.067 [0.510-0.680]	0.797 ± 0.175 [0.575-1.000]	0.516 ± 0.221 [0.206-0.790]	0.157 ± 0.040 [0.114-0.220]	0.972 ± 0.023 [0.948-1.000]	0.255 ± 0.042 [0.203-0.317]	0.654 [0.602-0.700]	0.861 [0.791-0.915]	0.424 [0.382-0.469]	0.259 [0.214-0.303]	0.929 [0.894-0.959]	0.398 [0.340-0.451]	0.1567
SVM_RBF	0.490 ± 0.065 [0.408-0.570]	0.774 ± 0.257 [0.394-1.000]	0.319 ± 0.333 [0.028-0.807]	0.118 ± 0.035 [0.089-0.176]	0.958 ± 0.034 [0.929-1.000]	0.192 ± 0.030 [0.162-0.241]	0.538 [0.476-0.599]	0.721 [0.638-0.800]	0.369 [0.329-0.410]	0.211 [0.173-0.252]	0.850 [0.800-0.896]	0.326 [0.275-0.376]	0.1628
XGBoost	0.522 ± 0.044 [0.460-0.580]	0.723 ± 0.221 [0.350-0.930]	0.455 ± 0.218 [0.274-0.827]	0.130 ± 0.034 [0.099-0.187]	0.948 ± 0.022 [0.921-0.977]	0.208 ± 0.026 [0.174-0.238]	0.592 [0.540-0.644]	0.754 [0.675-0.830]	0.409 [0.371-0.452]	0.229 [0.189-0.273]	0.877 [0.837-0.917]	0.352 [0.298-0.404]	0.1844
NaiveBayes	0.549 ± 0.045 [0.476-0.593]	0.745 ± 0.118 [0.609-0.925]	0.463 ± 0.158 [0.197-0.603]	0.126 ± 0.015 [0.105-0.148]	0.951 ± 0.009 [0.940-0.964]	0.214 ± 0.021 [0.187-0.245]	0.491 [0.437-0.553]	1.000 [1.000-1.000]	0.000 [0.000-0.000]	0.189 [0.158-0.220]	0.000 [0.000-0.000]	0.318 [0.273-0.361]	0.3105
ExtraTrees	0.624 ± 0.069 [0.517-0.693]	0.809 ± 0.127 [0.636-0.988]	0.498 ± 0.203 [0.185-0.754]	0.152 ± 0.038 [0.110-0.213]	0.970 ± 0.017 [0.953-0.997]	0.251 ± 0.046 [0.197-0.319]	0.649 [0.602-0.696]	0.795 [0.721-0.867]	0.455 [0.411-0.499]	0.254 [0.210-0.295]	0.905 [0.867-0.939]	0.385 [0.329-0.436]	0.1588
ElasticNet_LogReg	0.663 ± 0.050 [0.586-0.721]	0.453 ± 0.170 [0.271-0.725]	0.810 ± 0.176 [0.506-0.958]	0.257 ± 0.088 [0.137-0.388]	0.938 ± 0.007 [0.929-0.948]	0.293 ± 0.041 [0.222-0.326]	0.543 [0.485-0.601]	0.992 [0.973-1.000]	0.071 [0.049-0.094]	0.199 [0.170-0.231]	0.974 [0.912-1.000]	0.332 [0.291-0.374]	0.1704

## Sheet: >9mL hematoma expansion
Radiomics
Model	Validation AUC	Validation Sensitivity	Validation Specificity	Validation PPV	Validation NPV	Validation F1	Test AUC	Test Sensitivity	Test Specificity	Test PPV	Test NPV	Test F1	Test Brier Score
RF	0.665 ± 0.066 [0.580-0.760]	0.467 ± 0.183 [0.306-0.782]	0.808 ± 0.061 [0.722-0.886]	0.138 ± 0.029 [0.099-0.172]	0.960 ± 0.012 [0.950-0.981]	0.209 ± 0.045 [0.159-0.270]	0.673 [0.621-0.725]	0.856 [0.781-0.917]	0.454 [0.413-0.495]	0.217 [0.176-0.259]	0.947 [0.917-0.971]	0.347 [0.291-0.400]	0.1268
SVM_RBF	0.667 ± 0.021 [0.638-0.688]	0.678 ± 0.150 [0.469-0.891]	0.703 ± 0.081 [0.569-0.787]	0.131 ± 0.011 [0.122-0.149]	0.972 ± 0.011 [0.957-0.988]	0.218 ± 0.017 [0.201-0.247]	0.563 [0.507-0.622]	0.639 [0.548-0.732]	0.509 [0.468-0.548]	0.187 [0.149-0.229]	0.889 [0.854-0.921]	0.290 [0.236-0.341]	0.1343
XGBoost	0.626 ± 0.076 [0.492-0.674]	0.556 ± 0.264 [0.209-0.960]	0.692 ± 0.259 [0.253-0.951]	0.149 ± 0.073 [0.076-0.272]	0.966 ± 0.018 [0.947-0.997]	0.195 ± 0.035 [0.139-0.234]	0.604 [0.542-0.660]	0.660 [0.564-0.760]	0.515 [0.473-0.557]	0.194 [0.152-0.237]	0.895 [0.859-0.928]	0.300 [0.242-0.357]	0.1484
NaiveBayes	0.706 ± 0.085 [0.601-0.801]	0.565 ± 0.130 [0.405-0.725]	0.790 ± 0.031 [0.745-0.831]	0.149 ± 0.029 [0.109-0.188]	0.965 ± 0.010 [0.953-0.977]	0.236 ± 0.047 [0.175-0.298]	0.689 [0.632-0.743]	0.515 [0.412-0.619]	0.776 [0.741-0.810]	0.289 [0.224-0.354]	0.900 [0.872-0.926]	0.370 [0.295-0.438]	0.4412
ExtraTrees	0.685 ± 0.030 [0.646-0.726]	0.471 ± 0.095 [0.367-0.623]	0.825 ± 0.048 [0.762-0.892]	0.154 ± 0.027 [0.122-0.189]	0.960 ± 0.006 [0.954-0.968]	0.229 ± 0.030 [0.187-0.262]	0.684 [0.634-0.734]	0.670 [0.573-0.761]	0.624 [0.584-0.664]	0.240 [0.189-0.289]	0.914 [0.887-0.942]	0.353 [0.289-0.414]	0.1276
ElasticNet_LogReg	0.609 ± 0.065 [0.523-0.689]	0.622 ± 0.311 [0.132-0.982]	0.694 ± 0.200 [0.397-0.968]	0.194 ± 0.154 [0.097-0.464]	0.972 ± 0.020 [0.943-0.998]	0.192 ± 0.032 [0.156-0.238]	0.706 [0.657-0.757]	0.608 [0.509-0.705]	0.704 [0.668-0.743]	0.267 [0.213-0.324]	0.910 [0.882-0.936]	0.371 [0.305-0.437]	0.1344
Radiomics shape only
Model	Validation AUC	Validation Sensitivity	Validation Specificity	Validation PPV	Validation NPV	Validation F1	Test AUC	Test Sensitivity	Test Specificity	Test PPV	Test NPV	Test F1	Test Brier Score
RF	0.737 ± 0.056 [0.665-0.800]	0.562 ± 0.139 [0.405-0.727]	0.801 ± 0.093 [0.654-0.904]	0.168 ± 0.032 [0.123-0.209]	0.966 ± 0.007 [0.957-0.976]	0.252 ± 0.032 [0.209-0.280]	0.625 [0.576-0.675]	0.918 [0.858-0.969]	0.378 [0.338-0.418]	0.207 [0.170-0.244]	0.963 [0.934-0.986]	0.338 [0.286-0.386]	0.136
SVM_RBF	0.553 ± 0.111 [0.411-0.676]	0.633 ± 0.273 [0.282-0.980]	0.555 ± 0.338 [0.054-0.904]	0.116 ± 0.046 [0.060-0.167]	0.966 ± 0.021 [0.946-0.998]	0.176 ± 0.048 [0.113-0.227]	0.461 [0.391-0.530]	1.000 [1.000-1.000]	0.000 [0.000-0.000]	0.150 [0.126-0.177]	0.000 [0.000-0.000]	0.261 [0.223-0.300]	0.136
XGBoost	0.657 ± 0.080 [0.526-0.745]	0.498 ± 0.230 [0.273-0.865]	0.831 ± 0.094 [0.699-0.941]	0.176 ± 0.040 [0.133-0.243]	0.963 ± 0.015 [0.949-0.989]	0.240 ± 0.026 [0.207-0.263]	0.616 [0.558-0.671]	0.784 [0.695-0.861]	0.416 [0.374-0.461]	0.192 [0.151-0.232]	0.916 [0.880-0.948]	0.308 [0.251-0.359]	0.1471
NaiveBayes	0.698 ± 0.034 [0.649-0.740]	0.518 ± 0.264 [0.210-0.891]	0.799 ± 0.140 [0.621-0.960]	0.174 ± 0.046 [0.126-0.245]	0.965 ± 0.014 [0.952-0.988]	0.230 ± 0.011 [0.214-0.241]	0.645 [0.585-0.703]	0.680 [0.580-0.774]	0.613 [0.572-0.654]	0.237 [0.185-0.290]	0.916 [0.885-0.944]	0.352 [0.285-0.416]	0.2813
ExtraTrees	0.730 ± 0.058 [0.656-0.802]	0.640 ± 0.179 [0.387-0.891]	0.777 ± 0.079 [0.656-0.857]	0.162 ± 0.027 [0.126-0.199]	0.972 ± 0.013 [0.954-0.990]	0.255 ± 0.042 [0.211-0.307]	0.632 [0.581-0.684]	0.938 [0.888-0.981]	0.323 [0.284-0.364]	0.197 [0.162-0.235]	0.967 [0.941-0.990]	0.326 [0.276-0.377]	0.1351
ElasticNet_LogReg	0.696 ± 0.035 [0.652-0.738]	0.649 ± 0.274 [0.282-0.908]	0.709 ± 0.169 [0.533-0.943]	0.156 ± 0.062 [0.105-0.261]	0.972 ± 0.017 [0.951-0.990]	0.221 ± 0.033 [0.186-0.269]	0.736 [0.691-0.783]	0.722 [0.639-0.810]	0.666 [0.625-0.707]	0.277 [0.223-0.335]	0.931 [0.905-0.954]	0.400 [0.335-0.466]	0.1343
Deep features
Model	Validation AUC	Validation Sensitivity	Validation Specificity	Validation PPV	Validation NPV	Validation F1	Test AUC	Test Sensitivity	Test Specificity	Test PPV	Test NPV	Test F1	Test Brier Score
RF	0.551 ± 0.035 [0.505-0.601]	0.664 ± 0.271 [0.227-0.980]	0.570 ± 0.209 [0.340-0.915]	0.111 ± 0.045 [0.077-0.190]	0.969 ± 0.019 [0.946-0.998]	0.165 ± 0.017 [0.139-0.188]	0.693 [0.633-0.745]	0.639 [0.535-0.731]	0.657 [0.619-0.697]	0.248 [0.194-0.298]	0.911 [0.881-0.938]	0.357 [0.292-0.416]	0.1316
SVM_RBF	0.438 ± 0.055 [0.374-0.527]	0.784 ± 0.344 [0.181-1.000]	0.334 ± 0.349 [0.013-0.932]	0.257 ± 0.372 [0.064-0.908]	0.780 ± 0.390 [0.095-0.998]	0.143 ± 0.023 [0.120-0.179]	0.480 [0.421-0.535]	0.773 [0.687-0.852]	0.296 [0.259-0.330]	0.163 [0.129-0.198]	0.880 [0.832-0.924]	0.269 [0.218-0.318]	0.1357
XGBoost	0.622 ± 0.053 [0.557-0.689]	0.602 ± 0.180 [0.377-0.882]	0.722 ± 0.137 [0.497-0.861]	0.134 ± 0.029 [0.102-0.174]	0.967 ± 0.012 [0.953-0.986]	0.213 ± 0.035 [0.171-0.267]	0.616 [0.554-0.679]	0.722 [0.633-0.810]	0.489 [0.451-0.531]	0.200 [0.159-0.245]	0.908 [0.872-0.941]	0.313 [0.258-0.371]	0.1454
NaiveBayes	0.574 ± 0.116 [0.389-0.689]	0.755 ± 0.137 [0.636-0.980]	0.476 ± 0.275 [0.034-0.726]	0.099 ± 0.029 [0.064-0.136]	0.774 ± 0.387 [0.096-0.974]	0.172 ± 0.043 [0.120-0.227]	0.629 [0.565-0.687]	0.361 [0.258-0.457]	0.856 [0.821-0.884]	0.307 [0.223-0.388]	0.883 [0.856-0.910]	0.332 [0.246-0.408]	0.25
ExtraTrees	0.579 ± 0.032 [0.551-0.635]	0.505 ± 0.301 [0.184-0.960]	0.699 ± 0.227 [0.337-0.925]	0.112 ± 0.020 [0.089-0.141]	0.963 ± 0.020 [0.944-0.997]	0.165 ± 0.009 [0.154-0.180]	0.693 [0.640-0.737]	0.608 [0.506-0.698]	0.682 [0.643-0.720]	0.253 [0.200-0.309]	0.908 [0.879-0.935]	0.358 [0.293-0.416]	0.1324
ElasticNet_LogReg	0.613 ± 0.101 [0.450-0.730]	0.793 ± 0.034 [0.735-0.818]	0.550 ± 0.123 [0.350-0.690]	0.108 ± 0.022 [0.079-0.139]	0.975 ± 0.007 [0.964-0.983]	0.189 ± 0.034 [0.143-0.236]	0.619 [0.556-0.676]	0.608 [0.506-0.700]	0.591 [0.551-0.634]	0.208 [0.162-0.258]	0.895 [0.862-0.924]	0.311 [0.250-0.370]	0.135
Latent features
Model	Validation AUC	Validation Sensitivity	Validation Specificity	Validation PPV	Validation NPV	Validation F1	Test AUC	Test Sensitivity	Test Specificity	Test PPV	Test NPV	Test F1	Test Brier Score
RF	0.663 ± 0.028 [0.622-0.703]	0.589 ± 0.325 [0.200-0.909]	0.703 ± 0.220 [0.452-0.963]	0.166 ± 0.069 [0.101-0.250]	0.970 ± 0.016 [0.952-0.988]	0.205 ± 0.016 [0.182-0.222]	0.672 [0.621-0.723]	0.918 [0.860-0.966]	0.394 [0.354-0.437]	0.211 [0.174-0.248]	0.964 [0.937-0.986]	0.344 [0.293-0.391]	0.1261
SVM_RBF	0.521 ± 0.076 [0.423-0.628]	0.596 ± 0.282 [0.209-0.980]	0.596 ± 0.308 [0.111-0.927]	0.116 ± 0.047 [0.064-0.175]	0.966 ± 0.020 [0.945-0.997]	0.171 ± 0.051 [0.120-0.257]	0.469 [0.409-0.531]	1.000 [1.000-1.000]	0.018 [0.007-0.029]	0.153 [0.124-0.182]	1.000 [1.000-1.000]	0.265 [0.221-0.308]	0.1357
XGBoost	0.640 ± 0.062 [0.566-0.712]	0.547 ± 0.138 [0.367-0.694]	0.769 ± 0.077 [0.660-0.862]	0.137 ± 0.019 [0.113-0.162]	0.964 ± 0.008 [0.952-0.974]	0.216 ± 0.026 [0.189-0.256]	0.669 [0.614-0.719]	0.814 [0.733-0.890]	0.504 [0.464-0.546]	0.225 [0.184-0.266]	0.939 [0.911-0.964]	0.353 [0.296-0.404]	0.1498
NaiveBayes	0.643 ± 0.111 [0.509-0.798]	0.622 ± 0.087 [0.505-0.725]	0.691 ± 0.104 [0.583-0.840]	0.131 ± 0.053 [0.080-0.213]	0.965 ± 0.011 [0.950-0.978]	0.213 ± 0.075 [0.137-0.326]	0.413 [0.347-0.477]	1.000 [1.000-1.000]	0.000 [0.000-0.000]	0.150 [0.122-0.178]	0.000 [0.000-0.000]	0.261 [0.218-0.303]	0.453
ExtraTrees	0.676 ± 0.036 [0.621-0.720]	0.671 ± 0.247 [0.250-0.900]	0.652 ± 0.168 [0.473-0.932]	0.138 ± 0.057 [0.095-0.237]	0.972 ± 0.012 [0.953-0.988]	0.199 ± 0.020 [0.170-0.222]	0.688 [0.637-0.735]	0.588 [0.489-0.680]	0.682 [0.644-0.721]	0.247 [0.191-0.303]	0.903 [0.869-0.930]	0.348 [0.282-0.413]	0.1269
ElasticNet_LogReg	0.684 ± 0.039 [0.639-0.738]	0.658 ± 0.143 [0.505-0.888]	0.692 ± 0.121 [0.497-0.827]	0.131 ± 0.033 [0.097-0.180]	0.970 ± 0.010 [0.959-0.986]	0.214 ± 0.042 [0.164-0.271]	0.735 [0.685-0.780]	0.567 [0.463-0.667]	0.763 [0.727-0.796]	0.297 [0.231-0.366]	0.909 [0.880-0.934]	0.390 [0.312-0.457]	0.1309
Deep features + latent features
Model	Validation AUC	Validation Sensitivity	Validation Specificity	Validation PPV	Validation NPV	Validation F1	Test AUC	Test Sensitivity	Test Specificity	Test PPV	Test NPV	Test F1	Test Brier Score
RF	0.608 ± 0.043 [0.539-0.650]	0.600 ± 0.341 [0.184-0.982]	0.667 ± 0.251 [0.373-0.967]	0.157 ± 0.076 [0.091-0.277]	0.970 ± 0.020 [0.945-0.998]	0.192 ± 0.024 [0.165-0.231]	0.708 [0.660-0.755]	0.722 [0.626-0.808]	0.628 [0.590-0.669]	0.255 [0.206-0.308]	0.927 [0.900-0.952]	0.377 [0.316-0.438]	0.1273
SVM_RBF	0.409 ± 0.029 [0.363-0.442]	0.711 ± 0.329 [0.163-1.000]	0.371 ± 0.344 [0.013-0.937]	0.255 ± 0.373 [0.064-0.907]	0.770 ± 0.386 [0.095-0.995]	0.137 ± 0.023 [0.120-0.177]	0.486 [0.426-0.542]	0.814 [0.735-0.887]	0.274 [0.235-0.312]	0.166 [0.133-0.200]	0.893 [0.844-0.935]	0.275 [0.228-0.323]	0.1358
XGBoost	0.657 ± 0.072 [0.574-0.743]	0.696 ± 0.111 [0.604-0.888]	0.657 ± 0.155 [0.393-0.790]	0.128 ± 0.033 [0.090-0.170]	0.972 ± 0.007 [0.964-0.983]	0.213 ± 0.045 [0.163-0.273]	0.666 [0.612-0.716]	0.825 [0.745-0.895]	0.480 [0.440-0.517]	0.219 [0.179-0.262]	0.939 [0.911-0.965]	0.346 [0.292-0.401]	0.1487
NaiveBayes	0.561 ± 0.097 [0.426-0.703]	0.755 ± 0.137 [0.636-0.980]	0.474 ± 0.259 [0.041-0.724]	0.096 ± 0.026 [0.065-0.136]	0.774 ± 0.387 [0.096-0.975]	0.168 ± 0.039 [0.121-0.228]	0.552 [0.486-0.615]	0.495 [0.393-0.595]	0.651 [0.610-0.692]	0.201 [0.147-0.250]	0.879 [0.844-0.911]	0.286 [0.216-0.347]	0.2476
ExtraTrees	0.619 ± 0.040 [0.559-0.671]	0.638 ± 0.333 [0.194-0.991]	0.672 ± 0.239 [0.369-0.973]	0.175 ± 0.114 [0.097-0.375]	0.974 ± 0.020 [0.947-0.999]	0.205 ± 0.026 [0.176-0.246]	0.723 [0.676-0.767]	0.794 [0.711-0.870]	0.620 [0.580-0.661]	0.270 [0.219-0.319]	0.944 [0.922-0.966]	0.403 [0.340-0.458]	0.1284
ElasticNet_LogReg	0.648 ± 0.062 [0.545-0.711]	0.507 ± 0.224 [0.207-0.725]	0.755 ± 0.173 [0.532-0.980]	0.201 ± 0.152 [0.095-0.468]	0.961 ± 0.009 [0.949-0.972]	0.213 ± 0.040 [0.167-0.279]	0.688 [0.633-0.739]	0.660 [0.567-0.756]	0.641 [0.600-0.680]	0.245 [0.196-0.298]	0.914 [0.885-0.941]	0.358 [0.297-0.419]	0.1317
Deep features + laten features + radiomics
Model	Validation AUC	Validation Sensitivity	Validation Specificity	Validation PPV	Validation NPV	Validation F1	Test AUC	Test Sensitivity	Test Specificity	Test PPV	Test NPV	Test F1	Test Brier Score
RF	0.628 ± 0.020 [0.599-0.650]	0.582 ± 0.300 [0.194-0.973]	0.705 ± 0.197 [0.430-0.945]	0.135 ± 0.036 [0.104-0.195]	0.968 ± 0.019 [0.946-0.997]	0.193 ± 0.004 [0.187-0.199]	0.701 [0.653-0.750]	0.825 [0.745-0.900]	0.536 [0.497-0.579]	0.240 [0.199-0.287]	0.945 [0.918-0.970]	0.371 [0.319-0.430]	0.1258
SVM_RBF	0.432 ± 0.047 [0.373-0.496]	0.709 ± 0.318 [0.163-0.990]	0.419 ± 0.304 [0.136-0.940]	0.259 ± 0.371 [0.067-0.908]	0.968 ± 0.020 [0.945-0.998]	0.144 ± 0.022 [0.124-0.179]	0.523 [0.465-0.578]	0.825 [0.745-0.895]	0.314 [0.277-0.353]	0.175 [0.139-0.213]	0.910 [0.869-0.948]	0.289 [0.237-0.342]	0.1358
XGBoost	0.650 ± 0.039 [0.589-0.697]	0.484 ± 0.284 [0.207-0.955]	0.783 ± 0.229 [0.388-0.971]	0.191 ± 0.083 [0.096-0.321]	0.965 ± 0.018 [0.950-0.996]	0.226 ± 0.040 [0.173-0.276]	0.653 [0.596-0.708]	0.876 [0.814-0.936]	0.381 [0.339-0.422]	0.200 [0.163-0.241]	0.946 [0.915-0.972]	0.326 [0.273-0.381]	0.1459
NaiveBayes	0.577 ± 0.105 [0.444-0.738]	0.736 ± 0.156 [0.555-0.980]	0.489 ± 0.280 [0.036-0.767]	0.101 ± 0.035 [0.064-0.157]	0.772 ± 0.386 [0.095-0.976]	0.173 ± 0.051 [0.120-0.256]	0.576 [0.515-0.638]	0.536 [0.438-0.639]	0.646 [0.604-0.686]	0.211 [0.163-0.262]	0.887 [0.856-0.918]	0.303 [0.243-0.363]	0.2561
ExtraTrees	0.651 ± 0.034 [0.611-0.701]	0.676 ± 0.251 [0.367-0.982]	0.641 ± 0.191 [0.360-0.875]	0.121 ± 0.028 [0.095-0.168]	0.974 ± 0.018 [0.950-0.998]	0.196 ± 0.028 [0.167-0.239]	0.695 [0.647-0.739]	0.701 [0.615-0.795]	0.633 [0.595-0.672]	0.253 [0.204-0.304]	0.923 [0.898-0.949]	0.372 [0.309-0.432]	0.1278
ElasticNet_LogReg	0.648 ± 0.062 [0.545-0.712]	0.507 ± 0.224 [0.207-0.725]	0.755 ± 0.173 [0.532-0.980]	0.201 ± 0.152 [0.095-0.468]	0.961 ± 0.009 [0.949-0.972]	0.213 ± 0.040 [0.167-0.279]	0.691 [0.635-0.742]	0.691 [0.591-0.775]	0.624 [0.581-0.665]	0.245 [0.196-0.298]	0.919 [0.891-0.945]	0.362 [0.299-0.426]	0.1316
Deep features + latent features + radiomics shape only
Model	Validation AUC	Validation Sensitivity	Validation Specificity	Validation PPV	Validation NPV	Validation F1	Test AUC	Test Sensitivity	Test Specificity	Test PPV	Test NPV	Test F1	Test Brier Score
RF	0.628 ± 0.035 [0.582-0.674]	0.695 ± 0.251 [0.325-0.990]	0.625 ± 0.188 [0.461-0.940]	0.156 ± 0.110 [0.094-0.349]	0.974 ± 0.017 [0.957-0.999]	0.210 ± 0.063 [0.166-0.320]	0.709 [0.660-0.759]	0.670 [0.576-0.767]	0.677 [0.637-0.718]	0.269 [0.211-0.324]	0.921 [0.895-0.948]	0.383 [0.314-0.447]	0.1259
SVM_RBF	0.608 ± 0.056 [0.528-0.684]	0.624 ± 0.201 [0.377-0.898]	0.689 ± 0.141 [0.473-0.820]	0.121 ± 0.018 [0.103-0.146]	0.968 ± 0.014 [0.950-0.986]	0.198 ± 0.022 [0.172-0.227]	0.507 [0.442-0.571]	1.000 [1.000-1.000]	0.013 [0.005-0.022]	0.152 [0.127-0.180]	1.000 [1.000-1.000]	0.264 [0.225-0.305]	0.1358
XGBoost	0.676 ± 0.082 [0.567-0.758]	0.609 ± 0.276 [0.209-0.908]	0.774 ± 0.096 [0.684-0.937]	0.158 ± 0.038 [0.115-0.217]	0.970 ± 0.019 [0.946-0.992]	0.230 ± 0.040 [0.184-0.281]	0.661 [0.609-0.717]	0.670 [0.585-0.760]	0.615 [0.578-0.654]	0.236 [0.188-0.289]	0.913 [0.887-0.940]	0.349 [0.288-0.410]	0.1482
NaiveBayes	0.565 ± 0.097 [0.429-0.705]	0.755 ± 0.137 [0.636-0.980]	0.480 ± 0.263 [0.041-0.732]	0.098 ± 0.027 [0.065-0.139]	0.774 ± 0.387 [0.096-0.975]	0.170 ± 0.040 [0.121-0.232]	0.558 [0.491-0.625]	0.526 [0.428-0.626]	0.624 [0.582-0.664]	0.198 [0.153-0.246]	0.881 [0.848-0.912]	0.288 [0.227-0.351]	0.2444
ExtraTrees	0.644 ± 0.035 [0.591-0.689]	0.560 ± 0.327 [0.184-0.982]	0.721 ± 0.233 [0.413-0.980]	0.196 ± 0.116 [0.102-0.385]	0.969 ± 0.019 [0.947-0.998]	0.209 ± 0.025 [0.182-0.247]	0.714 [0.666-0.757]	0.835 [0.753-0.903]	0.566 [0.524-0.605]	0.254 [0.209-0.305]	0.951 [0.924-0.973]	0.389 [0.330-0.451]	0.1276
ElasticNet_LogReg	0.704 ± 0.059 [0.607-0.768]	0.695 ± 0.190 [0.415-0.900]	0.712 ± 0.167 [0.490-0.912]	0.167 ± 0.060 [0.098-0.247]	0.975 ± 0.010 [0.962-0.990]	0.252 ± 0.061 [0.175-0.337]	0.641 [0.582-0.695]	0.825 [0.744-0.896]	0.400 [0.359-0.441]	0.196 [0.157-0.235]	0.928 [0.893-0.960]	0.316 [0.263-0.368]	0.135
