# Supplementary material for: Comparing Handcrafted Radiomics Versus Latent Deep Learning Features of Admission Head CT for Hemorrhagic Stroke Outcome Prediction
Source: BioTech (Basel). 2025 Nov 2;14(4):87. doi: 10.3390/biotech14040087 (PMC12641684; doi:10.3390/biotech14040087)
Supplement: Supplementary file 1 [file biotech-14-00087-s001.zip › Supplementary Table 3.xlsx]

## Sheet: Sheet1
3 month outcome
Model	Radiomics	Radiomics + Latent features from nnU-Net & VAE-GAN	ΔAUC (with latent features - radiomics alone)	ΔAUC (95% confidence interval)	p_value
RF	0.719793	0.750854	0.0310611	[0.010, 0.051]	0.267298
SVM_RBF	0.686449	0.674483	-0.0119659	[-0.047, 0.024]	0.68858
XGBoost	0.712389	0.749517	0.0371286	[0.007, 0.066]	0.187353
NaiveBayes	0.635322	0.679913	0.044591	[0.008, 0.078]	0.142734
ExtraTrees	0.723886	0.757651	0.0337642	[0.013, 0.054]	0.224252
ElasticNet_LogReg	0.638986	0.680811	0.0418252	[0.014, 0.071]	0.168482
> 3 mL Hematoma expansion
Model	Radiomics	Radiomics + Latent features from nnU-Net & VAE-GAN	ΔAUC (with latent features - radiomics alone)	ΔAUC (95% confidence interval)	p_value
RF	0.580542	0.604229	0.0236867	[-0.018, 0.064]	0.524804
SVM_RBF	0.503879	0.502821	-0.00105852	[-0.078, 0.071]	0.977167
XGBoost	0.487253	0.569114	0.0818607	[0.036, 0.134]	0.0271647
NaiveBayes	0.541479	0.441788	-0.0996907	[-0.149, -0.051]	0.00647448
ExtraTrees	0.545446	0.599209	0.0537625	[0.008, 0.101]	0.149044
ElasticNet_LogReg	0.487133	0.562877	0.0757441	[0.019, 0.136]	0.0409466
> 6 mL Hematoma expansion
Model	Radiomics	Radiomics + Latent features from nnU-Net & VAE-GAN	ΔAUC (with latent features - radiomics alone)	ΔAUC (95% confidence interval)	p_value
RF	0.614668	0.66663	0.0519622	[0.013, 0.092]	0.207887
SVM_RBF	0.525867	0.448226	-0.0776416	[-0.158, -0.001]	0.0563868
XGBoost	0.529127	0.571757	0.0426292	[-0.010, 0.100]	0.305718
NaiveBayes	0.590297	0.501042	-0.0892549	[-0.137, -0.038]	0.0311867
ExtraTrees	0.609112	0.672006	0.0628938	[0.021, 0.109]	0.127093
ElasticNet_LogReg	0.563834	0.604888	0.0410541	[-0.023, 0.110]	0.325009
> 9 mL Hematoma expansion
Model	Radiomics	Radiomics + Latent features from nnU-Net & VAE-GAN	ΔAUC (with latent features - radiomics alone)	ΔAUC (95% confidence interval)	p_value
RF	0.67316	0.700899	0.0277391	[-0.003, 0.060]	0.534366
SVM_RBF	0.562467	0.511081	-0.0513865	[-0.142, 0.032]	0.259187
XGBoost	0.581082	0.608802	0.0277203	[-0.032, 0.091]	0.545992
NaiveBayes	0.648647	0.552261	-0.0963861	[-0.160, -0.029]	0.0346557
ExtraTrees	0.684081	0.695002	0.0109207	[-0.025, 0.048]	0.806558
ElasticNet_LogReg	0.703683	0.691041	-0.012642	[-0.079, 0.048]	0.775725
