# Supplementary material for: Comparing Handcrafted Radiomics Versus Latent Deep Learning Features of Admission Head CT for Hemorrhagic Stroke Outcome Prediction
Source: BioTech (Basel). 2025 Nov 2;14(4):87. doi: 10.3390/biotech14040087 (PMC12641684; doi:10.3390/biotech14040087)
Supplement: Supplementary file 1 [file biotech-14-00087-s001.zip › Supplementary Table 4.xlsx]

## Sheet: Sheet1
MALE VS FEMALE	Deep features + laten features + radiomics		MRS3
Model	AUC_All	AUC_Male	AUC_Female	ΔAUC (M-F)	p_value
RF	0.751 [0.712-0.791]	0.744 [0.688-0.798]	0.744 [0.682-0.802]	0.000 [-0.082-0.073]	1
SVM_RBF	0.674 [0.635-0.716]	0.643 [0.580-0.705]	0.681 [0.615-0.746]	-0.039 [-0.121-0.048]	0.5215
XGBoost	0.750 [0.712-0.789]	0.721 [0.666-0.777]	0.760 [0.697-0.818]	-0.039 [-0.123-0.041]	0.5065
NaiveBayes	0.706 [0.667-0.744]	0.683 [0.623-0.738]	0.703 [0.642-0.762]	-0.020 [-0.105-0.062]	0.6783
ExtraTrees	0.758 [0.720-0.796]	0.744 [0.690-0.799]	0.757 [0.695-0.815]	-0.014 [-0.097-0.060]	0.7403
ElasticNet_LogReg	0.681 [0.640-0.723]	0.662 [0.601-0.723]	0.684 [0.618-0.750]	-0.022 [-0.109-0.065]	0.6484
MALE VS FEMALE	Deep features + laten features + radiomics		label (<3mL)
Model	AUC_All	AUC_Male	AUC_Female	ΔAUC (M-F)	p_value
RF	0.604 [0.555-0.651]	0.583 [0.519-0.652]	0.611 [0.532-0.690]	-0.028 [-0.130-0.078]	0.6334
SVM_RBF	0.505 [0.449-0.555]	0.494 [0.420-0.566]	0.501 [0.417-0.583]	-0.008 [-0.120-0.101]	0.9061
XGBoost	0.584 [0.534-0.634]	0.582 [0.506-0.649]	0.586 [0.503-0.666]	-0.003 [-0.107-0.110]	0.956
NaiveBayes	0.447 [0.401-0.497]	0.485 [0.418-0.552]	0.431 [0.355-0.507]	0.053 [-0.047-0.156]	0.5065
ExtraTrees	0.599 [0.550-0.643]	0.602 [0.541-0.666]	0.595 [0.519-0.672]	0.006 [-0.093-0.110]	0.9181
ElasticNet_LogReg	0.564 [0.512-0.613]	0.514 [0.436-0.587]	0.606 [0.522-0.683]	-0.092 [-0.199-0.024]	0.5055
MALE VS FEMALE	Deep features + laten features + radiomics		label (<6mL)
Model	AUC_All	AUC_Male	AUC_Female	ΔAUC (M-F)	p_value
RF	0.667 [0.620-0.710]	0.643 [0.578-0.712]	0.673 [0.587-0.746]	-0.030 [-0.142-0.083]	0.6364
SVM_RBF	0.447 [0.393-0.503]	0.459 [0.382-0.540]	0.421 [0.326-0.521]	0.038 [-0.083-0.163]	0.6134
XGBoost	0.590 [0.534-0.643]	0.616 [0.537-0.686]	0.574 [0.483-0.656]	0.042 [-0.075-0.157]	0.5804
NaiveBayes	0.510 [0.452-0.566]	0.558 [0.482-0.633]	0.508 [0.419-0.600]	0.050 [-0.070-0.168]	0.5564
ExtraTrees	0.672 [0.623-0.717]	0.670 [0.605-0.737]	0.661 [0.572-0.739]	0.009 [-0.093-0.115]	0.8811
ElasticNet_LogReg	0.605 [0.551-0.655]	0.553 [0.469-0.633]	0.647 [0.553-0.734]	-0.093 [-0.210-0.030]	0.5015
MALE VS FEMALE	Deep features + laten features + radiomics		label (<9mL)
Model	AUC_All	AUC_Male	AUC_Female	ΔAUC (M-F)	p_value
RF	0.701 [0.654-0.748]	0.666 [0.592-0.739]	0.690 [0.600-0.774]	-0.024 [-0.141-0.088]	0.6983
SVM_RBF	0.523 [0.467-0.580]	0.584 [0.506-0.657]	0.494 [0.392-0.589]	0.090 [-0.034-0.215]	0.5125
XGBoost	0.653 [0.599-0.709]	0.682 [0.609-0.755]	0.616 [0.522-0.710]	0.066 [-0.058-0.187]	0.4945
NaiveBayes	0.576 [0.510-0.637]	0.620 [0.537-0.701]	0.543 [0.438-0.661]	0.077 [-0.061-0.208]	0.5325
ExtraTrees	0.695 [0.649-0.743]	0.665 [0.598-0.732]	0.695 [0.616-0.770]	-0.029 [-0.139-0.084]	0.6314
ElasticNet_LogReg	0.691 [0.640-0.745]	0.647 [0.559-0.727]	0.690 [0.589-0.776]	-0.043 [-0.164-0.084]	0.6104
