# Supplementary material for: Comparing Handcrafted Radiomics Versus Latent Deep Learning Features of Admission Head CT for Hemorrhagic Stroke Outcome Prediction
Source: BioTech (Basel). 2025 Nov 2;14(4):87. doi: 10.3390/biotech14040087 (PMC12641684; doi:10.3390/biotech14040087)
Supplement: Supplementary file 1 [file biotech-14-00087-s001.zip › Supplementary Table 5.xlsx]

## Sheet: mrs3
Comparison	ΔAUC (mean)	Wilcoxon p	Bonferroni p	Bonferroni Sig	Holm–Bonferroni p	Holm–Bonferroni Sig	Benjamini–Hochberg (FDR) p	Benjamini–Hochberg (FDR) Sig
Baseline vs ShapeOnly	0.0143222	0.5625	1	FALSE	1	FALSE	0.621711	FALSE
Baseline vs LatentOnly	0.0286742	0.09375	1	FALSE	1	FALSE	0.164062	FALSE
Baseline vs LatentCombined	-0.021454	0.09375	1	FALSE	1	FALSE	0.164062	FALSE
Baseline vs Latent+Radiomics	-0.0294007	0.0625	1	FALSE	0.875	FALSE	0.145833	FALSE
Baseline vs Latent+Rad+Shape	-0.0319268	0.03125	0.65625	FALSE	0.65625	FALSE	0.09375	FALSE
128_64 vs Baseline	0.00311416	0.4375	1	FALSE	1	FALSE	0.510417	FALSE
128_64 vs ShapeOnly	0.0174364	0.6875	1	FALSE	1	FALSE	0.721875	FALSE
128_64 vs LatentOnly	0.0317884	0.15625	1	FALSE	1	FALSE	0.21875	FALSE
128_64 vs LatentCombined	-0.0183398	0.0625	1	FALSE	0.875	FALSE	0.145833	FALSE
128_64 vs Latent+Radiomics	-0.0262865	0.03125	0.65625	FALSE	0.65625	FALSE	0.09375	FALSE
128_64 vs Latent+Rad+Shape	-0.0288126	0.03125	0.65625	FALSE	0.65625	FALSE	0.09375	FALSE
LatentOnly vs ShapeOnly	-0.014352	0.4375	1	FALSE	1	FALSE	0.510417	FALSE
LatentCombined vs ShapeOnly	0.0357762	0.3125	1	FALSE	1	FALSE	0.410156	FALSE
LatentCombined vs LatentOnly	0.0501282	0.03125	0.65625	FALSE	0.65625	FALSE	0.09375	FALSE
Latent+Radiomics vs ShapeOnly	0.0437229	0.15625	1	FALSE	1	FALSE	0.21875	FALSE
Latent+Radiomics vs LatentOnly	0.0580749	0.03125	0.65625	FALSE	0.65625	FALSE	0.09375	FALSE
Latent+Radiomics vs LatentCombined	0.0079467	0.09375	1	FALSE	1	FALSE	0.164062	FALSE
Latent+Rad+Shape vs ShapeOnly	0.046249	0.03125	0.65625	FALSE	0.65625	FALSE	0.09375	FALSE
Latent+Rad+Shape vs LatentOnly	0.060601	0.03125	0.65625	FALSE	0.65625	FALSE	0.09375	FALSE
Latent+Rad+Shape vs LatentCombined	0.0104728	0.15625	1	FALSE	1	FALSE	0.21875	FALSE
Latent+Rad+Shape vs Latent+Radiomics	0.00252608	0.84375	1	FALSE	1	FALSE	0.84375	FALSE

## Sheet: label3ml
Comparison	ΔAUC (mean)	Wilcoxon p	Bonferroni p	Bonferroni Sig	Holm–Bonferroni p	Holm–Bonferroni Sig	Benjamini–Hochberg (FDR) p	Benjamini–Hochberg (FDR) Sig
Baseline vs ShapeOnly	0.0692156	0.0625	1	FALSE	1	FALSE	0.1875	FALSE
Baseline vs LatentOnly	-0.0226683	0.4375	1	FALSE	1	FALSE	0.765625	FALSE
Baseline vs LatentCombined	-0.019403	0.5625	1	FALSE	1	FALSE	0.7875	FALSE
Baseline vs Latent+Radiomics	-0.0223841	0.5625	1	FALSE	1	FALSE	0.7875	FALSE
Baseline vs Latent+Rad+Shape	0.0171497	0.84375	1	FALSE	1	FALSE	0.885938	FALSE
128_64 vs Baseline	0.0257372	0.4375	1	FALSE	1	FALSE	0.765625	FALSE
128_64 vs ShapeOnly	0.0949527	0.03125	0.65625	FALSE	0.65625	FALSE	0.1875	FALSE
128_64 vs LatentOnly	0.00306885	0.84375	1	FALSE	1	FALSE	0.885938	FALSE
128_64 vs LatentCombined	0.0063342	0.6875	1	FALSE	1	FALSE	0.849265	FALSE
128_64 vs Latent+Radiomics	0.00335302	0.4375	1	FALSE	1	FALSE	0.765625	FALSE
128_64 vs Latent+Rad+Shape	0.0428868	0.15625	1	FALSE	1	FALSE	0.364583	FALSE
LatentOnly vs ShapeOnly	0.0918839	0.0625	1	FALSE	1	FALSE	0.1875	FALSE
LatentCombined vs ShapeOnly	0.0886185	0.0625	1	FALSE	1	FALSE	0.1875	FALSE
LatentCombined vs LatentOnly	-0.00326534	0.84375	1	FALSE	1	FALSE	0.885938	FALSE
Latent+Radiomics vs ShapeOnly	0.0915997	0.0625	1	FALSE	1	FALSE	0.1875	FALSE
Latent+Radiomics vs LatentOnly	-0.000284173	0.6875	1	FALSE	1	FALSE	0.849265	FALSE
Latent+Radiomics vs LatentCombined	0.00298117	1	1	FALSE	1	FALSE	1	FALSE
Latent+Rad+Shape vs ShapeOnly	0.0520659	0.15625	1	FALSE	1	FALSE	0.364583	FALSE
Latent+Rad+Shape vs LatentOnly	-0.039818	0.5625	1	FALSE	1	FALSE	0.7875	FALSE
Latent+Rad+Shape vs LatentCombined	-0.0365526	0.0625	1	FALSE	1	FALSE	0.1875	FALSE
Latent+Rad+Shape vs Latent+Radiomics	-0.0395338	0.03125	0.65625	FALSE	0.65625	FALSE	0.1875	FALSE

## Sheet: label6mL
Comparison	ΔAUC (mean)	Wilcoxon p	Bonferroni p	Bonferroni Sig	Holm–Bonferroni p	Holm–Bonferroni Sig	Benjamini–Hochberg (FDR) p	Benjamini–Hochberg (FDR) Sig
Baseline vs ShapeOnly	0.0345618	0.4375	1	FALSE	1	FALSE	0.9625	FALSE
Baseline vs LatentOnly	0.00683974	1	1	FALSE	1	FALSE	1	FALSE
Baseline vs LatentCombined	-0.0086029	0.6875	1	FALSE	1	FALSE	0.9625	FALSE
Baseline vs Latent+Radiomics	-0.0052738	1	1	FALSE	1	FALSE	1	FALSE
Baseline vs Latent+Rad+Shape	-0.00469783	0.6875	1	FALSE	1	FALSE	0.9625	FALSE
128_64 vs Baseline	0.0122637	0.4375	1	FALSE	1	FALSE	0.9625	FALSE
128_64 vs ShapeOnly	0.0468255	0.21875	1	FALSE	1	FALSE	0.9625	FALSE
128_64 vs LatentOnly	0.0191035	0.84375	1	FALSE	1	FALSE	1	FALSE
128_64 vs LatentCombined	0.00366084	0.6875	1	FALSE	1	FALSE	0.9625	FALSE
128_64 vs Latent+Radiomics	0.00698994	1	1	FALSE	1	FALSE	1	FALSE
128_64 vs Latent+Rad+Shape	0.0075659	1	1	FALSE	1	FALSE	1	FALSE
LatentOnly vs ShapeOnly	0.0277221	0.4375	1	FALSE	1	FALSE	0.9625	FALSE
LatentCombined vs ShapeOnly	0.0431647	0.21875	1	FALSE	1	FALSE	0.9625	FALSE
LatentCombined vs LatentOnly	0.0154426	0.6875	1	FALSE	1	FALSE	0.9625	FALSE
Latent+Radiomics vs ShapeOnly	0.0398356	0.3125	1	FALSE	1	FALSE	0.9625	FALSE
Latent+Radiomics vs LatentOnly	0.0121135	0.6875	1	FALSE	1	FALSE	0.9625	FALSE
Latent+Radiomics vs LatentCombined	-0.0033291	0.84375	1	FALSE	1	FALSE	1	FALSE
Latent+Rad+Shape vs ShapeOnly	0.0392596	0.5625	1	FALSE	1	FALSE	0.9625	FALSE
Latent+Rad+Shape vs LatentOnly	0.0115376	0.5625	1	FALSE	1	FALSE	0.9625	FALSE
Latent+Rad+Shape vs LatentCombined	-0.00390507	0.6875	1	FALSE	1	FALSE	0.9625	FALSE
Latent+Rad+Shape vs Latent+Radiomics	-0.000575965	0.6875	1	FALSE	1	FALSE	0.9625	FALSE

## Sheet: label9mL
Comparison	ΔAUC (mean)	Wilcoxon p	Bonferroni p	Bonferroni Sig	Holm–Bonferroni p	Holm–Bonferroni Sig	Benjamini–Hochberg (FDR) p	Benjamini–Hochberg (FDR) Sig
Baseline vs ShapeOnly	0.0325065	0.15625	1	FALSE	1	FALSE	0.984375	FALSE
Baseline vs LatentOnly	0.0242133	1	1	FALSE	1	FALSE	1	FALSE
Baseline vs LatentCombined	0.00982956	0.84375	1	FALSE	1	FALSE	0.984375	FALSE
Baseline vs Latent+Radiomics	0.0156724	0.6875	1	FALSE	1	FALSE	0.984375	FALSE
Baseline vs Latent+Rad+Shape	0.0146612	0.6875	1	FALSE	1	FALSE	0.984375	FALSE
128_64 vs Baseline	-0.0225688	0.4375	1	FALSE	1	FALSE	0.984375	FALSE
128_64 vs ShapeOnly	0.00993773	0.5625	1	FALSE	1	FALSE	0.984375	FALSE
128_64 vs LatentOnly	0.00164453	1	1	FALSE	1	FALSE	1	FALSE
128_64 vs LatentCombined	-0.0127392	0.4375	1	FALSE	1	FALSE	0.984375	FALSE
128_64 vs Latent+Radiomics	-0.00689637	0.5625	1	FALSE	1	FALSE	0.984375	FALSE
128_64 vs Latent+Rad+Shape	-0.00790754	0.4375	1	FALSE	1	FALSE	0.984375	FALSE
LatentOnly vs ShapeOnly	0.0082932	0.4375	1	FALSE	1	FALSE	0.984375	FALSE
LatentCombined vs ShapeOnly	0.022677	0.6875	1	FALSE	1	FALSE	0.984375	FALSE
LatentCombined vs LatentOnly	0.0143838	0.6875	1	FALSE	1	FALSE	0.984375	FALSE
Latent+Radiomics vs ShapeOnly	0.0168341	0.6875	1	FALSE	1	FALSE	0.984375	FALSE
Latent+Radiomics vs LatentOnly	0.0085409	0.84375	1	FALSE	1	FALSE	0.984375	FALSE
Latent+Radiomics vs LatentCombined	-0.00584287	0.6875	1	FALSE	1	FALSE	0.984375	FALSE
Latent+Rad+Shape vs ShapeOnly	0.0178453	1	1	FALSE	1	FALSE	1	FALSE
Latent+Rad+Shape vs LatentOnly	0.00955207	0.6875	1	FALSE	1	FALSE	0.984375	FALSE
Latent+Rad+Shape vs LatentCombined	-0.00483169	0.84375	1	FALSE	1	FALSE	0.984375	FALSE
Latent+Rad+Shape vs Latent+Radiomics	0.00101117	0.84375	1	FALSE	1	FALSE	0.984375	FALSE
